# Supplementary material for: Characterization of the Virome Associated with the Ubiquitous Two-Spotted Spider Mite, Tetranychus urticae
Source: Viruses. 2024 Sep 27;16(10):1532. doi: 10.3390/v16101532 (PMC11512250; doi:10.3390/v16101532)
Supplement: Supplementary file 1 [file viruses-16-01532-s001.zip]

Archive with 5 entries (5 files):
- Supplementar Table 1 - Libraries information.xlsx
- Supplementary Table 2 - EVEs.xlsx
- Supplementary Table 3 - blastN and blastX.xlsx
- Supplementary Table 4 - Transcriptional activity.tsv
- viruses-3216594_supplementary.pdf
