# Supplementary material for: Characterization of the Virome Associated with the Ubiquitous Two-Spotted Spider Mite, Tetranychus urticae
Source: Viruses. 2024 Sep 27;16(10):1532. doi: 10.3390/v16101532 (PMC11512250; doi:10.3390/v16101532)
Supplement: Supplementary file 1 [file viruses-16-01532-s001.zip › Supplementar Table 1 - Libraries information.xlsx]

## Sheet: Planilha1
Table S1: Table summarizing essential information for all utilized libraries
BioProject	Geographic location	Host Plant	Access Code	Design	Layout	Source	Strategy	Selection	Instrument2	Size	Of Bases	Submitted by/ Published2
PRJNA905916	Greece	Bean	SRR22425482	GR-C2 strain collected in Greece on bean (Green color morph)	PAIRED	TRANSCRIPTOMIC	WGS	size fractionation	Illumina NovaSeq 6000	2.1Gb	7.3G	Ghent University/ 2023-06-09
PRJNA905916	Greece	Bean	SRR22425481	GR-C3 strain collected in Greece on bean (Green color morph)	PAIRED	TRANSCRIPTOMIC	WGS	size fractionation	Illumina NovaSeq 6000	2.2Gb	7.5G	Ghent University/ 2023-06-09
PRJNA905916	Greece	Eggplant	SRR22425483	GR-C1 strain collected in Greece on eggplant (Green color morph)	PAIRED	TRANSCRIPTOMIC	WGS	size fractionation	Illumina NovaSeq 6000	2.1Gb	7.3G	Ghent University/ 2023-06-09
PRJNA905916	Greece	Bean	SRR22425484	GR-Ath strain collected in Greece on bean (Green color morph)	PAIRED	TRANSCRIPTOMIC	WGS	size fractionation	Illumina NovaSeq 6000	2Gb	6.8G	Ghent University/ 2023-06-09
PRJNA648871	Canada	Bean	SRR12329844	Identification and characterization of striking multiple-insecticide resistance in a Tetranychus urticae field population from Greece.	PAIRED	TRANSCRIPTOMIC	RNA-Seq	cDNA	Illumina NovaSeq 6000	1.8Gb	6.6G	NCBI (GEO)/ 2023-07-25
PRJNA648871	Greece	Bean	SRR12329855	Identification and characterization of striking multiple-insecticide resistance in a Tetranychus urticae field population from Greece.	PAIRED	TRANSCRIPTOMIC	RNA-Seq	cDNA	Illumina NovaSeq 6000	1.9Gb	6.4G	NCBI (GEO)/ 2023-07-25
PRJNA648871	Greece	Bean	SRR12329854	Identification and characterization of striking multiple-insecticide resistance in a Tetranychus urticae field population from Greece.	PAIRED	TRANSCRIPTOMIC	RNA-Seq	cDNA	Illumina NovaSeq 6000	1.8Gb	6.4G	NCBI (GEO)/ 2023-07-25
PRJNA648871	Greece	Bean	SRR12329853	Identification and characterization of striking multiple-insecticide resistance in a Tetranychus urticae field population from Greece.	PAIRED	TRANSCRIPTOMIC	RNA-Seq	cDNA	Illumina NovaSeq 6000	1.9Gb	6.9G	NCBI (GEO)/ 2023-07-25
PRJNA648871	Greece	Bean	SRR12329852	Identification and characterization of striking multiple-insecticide resistance in a Tetranychus urticae field population from Greece.	PAIRED	TRANSCRIPTOMIC	RNA-Seq	cDNA	Illumina NovaSeq 6000	1.9Gb	7.1G	NCBI (GEO)/ 2023-07-26
PRJNA648871	Spain	Citrus	SRR12329851	Identification and characterization of striking multiple-insecticide resistance in a Tetranychus urticae field population from Greece.	PAIRED	TRANSCRIPTOMIC	RNA-Seq	cDNA	Illumina NovaSeq 6001	1.8Gb	6.2G	NCBI (GEO)/ 2023-07-27
PRJNA648871	Spain	Citrus	SRR12329850	Identification and characterization of striking multiple-insecticide resistance in a Tetranychus urticae field population from Greece.	PAIRED	TRANSCRIPTOMIC	RNA-Seq	cDNA	Illumina NovaSeq 6002	1.7Gb	6.2G	NCBI (GEO)/ 2023-07-28
PRJNA610897	United Kingdom	Euphorbia	SRR11260806	Geographical distribution and molecular insights into abamectin and milbemectin cross-resistance in European field populations of Tetranychus urticae	PAIRED	TRANSCRIPTOMIC	RNA-Seq	cDNA	Illumina HiSeq 3000	304.4Mb	745.8M	NCBI (GEO)/ 2020-03-19
PRJNA1020863	Canada	Bean	SRR26166044	Adult female mites of adapted and nonadapted strain were transferred from common garden (bean) and allowed to feed for 24 h on tomato or bean plants. For each sample 100 mites were pooled and total RNA was extracted using QIAGEN Rneasy Kit.	PAIRED	TRANSCRIPTOMIC	RNA-Seq	PolyA	Illumina HiSeq 2500	840.6Mb	2.4G	University of Western Ontario/ 2023-11-01
PRJNA1006202	Belgium	Bean	SRR25660809	Transcriptomic data of Tetranychus urticae VR-BE strain on bean, first batch of samples on month 1, replicate 5	PAIRED	TRANSCRIPTOMIC	RNA-Seq	PolyA	Illumina NovaSeq 6000	2.5Gb	7.4G	Ghent University/ 2023-11-04
PRJNA776424	China	Bean	SRR16642611	Wolbachia uninfected 1 day old adult female T. urticae	PAIRED	TRANSCRIPTOMIC	RNA-Seq	cDNA	BGISEQ-500	3.6Gb	6.2G	Nanjing Agricultural University/ 2022-11-01
PRJNA1029768	China	No data	SRR26434434	comparative transcriptomic of infected with Beauveria bassiana	SINGLE	TRANSCRIPTOMIC	RNA-Seq	RANDOM PCR	Illumina HiSeq 1000	1.8Gb	6.1G	Jiangsu Normal University/ 2023-10-19
PRJDB7231	Japan	Dianthus sp.	DRR146919	Phylogeny of the spider mite sub-family Tetranychinae (Acari: Tetranychidae) inferred from RNA-Seq data	SINGLE	TRANSCRIPTOMIC	RNA-Seq	PolyA	Illumina HiSeq 2000	775.5Mb	1.4G	IBARAKI/ 2018-08-20
PRJNA776539	China	Bean	SRR16643413	Wolbachia uninfected 1 day old adult female T. urticae	PAIRED	TRANSCRIPTOMIC	RNA-Seq	cDNA	BGISEQ-500	3.5Gb	6.1G	Nanjing Agricultural University/ 2023-11-01
PRJNA530778	United States	Bean	SRR8844439	llumina RNA library prep wth polyA selection	PAIRED	TRANSCRIPTOMIC	RNA-Seq	RANDOM	Illumina HiSeq 2500	1.9Gb	3.1G	University of Utah/ 2019-04-03
PRJNA788385	China	Fragaria x ananassa	SRR28000928	RNA-seq libraries were prepared using VAHTSTM mRNA-seq V2 Library Prep Kit (Vazyme, Nanjing, China) and sequenced on the Illumina NovaSeq platform.	PAIRED	TRANSCRIPTOMIC	RNA-Seq	PolyA	Illumina NovaSeq 6000	2.1Gb	7.1G	Beijing Academy of Agriculture and Forestry Sciences/ 2024-02-18
PRJNA701185	London	Bean	SRR13675288	Adult female mites of each strain were transferred from common garden (bean) and allowed to feed for 24 h on bean, Col-0, or cyp79b2 cyp79b3 plants. For each sample 100 mites were pooled and total RNA was extracted using QIAGEN Rneasy Kit.	PAIRED	TRANSCRIPTOMIC	RNA-Seq	PolyA	llumina HiSeq 2500	3.1Gb	5.9G	University of Western Ontario/ 2022-03-14
PRJDB8933	Netherlands	No data	DRR196680	RNA-seq analysis of Tetranychus urticae to identify candidate genes involved in cyflumetofen resistance	PAIRED	TRANSCRIPTOMIC	RNA-Seq	cDNA	Illumina HiSeq 2000	3.6Gb	5.7G	NARO/ 2020-05-22
PRJNA339459	London	No data	SRR4043738	Identification of differentially expressed genes between adult males and adult females of the two-spotted spider mite (Tetranychus urticae)	PAIRED	TRANSCRIPTOMIC	RNA-Seq	cDNA	Illumina HiSeq 2000	2.5Gb	4.2G	NCBI (GEO)/14/11/2016
PRJNA596790	Belgium	Bean	SRR10741871	Genetic Mapping of pyflubumide resistance in Tetranychus urticae	PAIRED	TRANSCRIPTOMIC	RNA-Seq	cDNA	Illumina HiSeq 3000	1.4Gb	3.3G	Ghent University/16/06/2021
PRJNA915360	Unknown	Bean	SRR22881259	Expression quantitative trait locus (eQTL) mapping with a cross between Tetranychus urticae inbred strains MR-VPi and ROS-ITi	PAIRED	TRANSCRIPTOMIC	RNA-Seq	cDNA	Illumina NovaSeq 6000	2.3Gb	7.8G	NCBI (GEO)/ 2023-07-14
PRJNA896577	Belgium	No data	SRR22129943	Transcriptomic data of Tetranychus urticae MR-VL strain replicate 1	PAIRED	TRANSCRIPTOMIC	RNA-Seq	PolyA	Illumina HiSeq 3000	2Gb	5.2G	Ghent University/09/11/2022
PRJNA801103	Belgium	No data	SRR17777943	Transcriptomic data of MR-VPi x SOL-BEi F1 offspring replicate 5	PAIRED	TRANSCRIPTOMIC	RNA-Seq	PolyA	Illumina HiSeq 3000	1.6Gb	3.9G	Ghent University/15/09/2022
PRJDB8933	Japan	No data	DRR196683	RNA-seq analysis of Tetranychus urticae to identify candidate genes involved in cyflumetofen resistance	PAIRED	TRANSCRIPTOMIC	RNA-Seq	cDNA	Illumina HiSeq 2000	3.5Gb	5.6G	NARO/22/05/2020
PRJNA1073827	China	Bean	SRR27896439	Tetranychus urticae Raw sequence reads	PAIRED	TRANSCRIPTOMIC	RNA-Seq	PCR	Illumina NovaSeq 6000	1.7Gb	5.7G	Gansu Agricultural University/ 2024-02-07
PRJNA946758	London	No data	SRR23919708	Transcriptomic data of Tetranychus urticae London reference strain replicate 1	PAIRED	TRANSCRIPTOMIC	RNA-Seq	PolyA	Illumina NovaSeq 6000	1.8Gb	6.3G	Ghent University/2023-06-02
