# Supplementary material for: Characterization of the Virome Associated with the Ubiquitous Two-Spotted Spider Mite, Tetranychus urticae
Source: Viruses. 2024 Sep 27;16(10):1532. doi: 10.3390/v16101532 (PMC11512250; doi:10.3390/v16101532)
Supplement: Supplementary file 1 [file viruses-16-01532-s001.zip › Supplementary Table 2 - EVEs.xlsx]

## Sheet: Página1
Table S2: Table summarizing the outcomes of EVEs characterization analyses
Query	Length (nt)	BLASTN									BLASTX									Domain	Homologous superfamily	Blastx _ virus_family
		Description	Scientific Name	Max Score	Total Score	Query Cover	E value	Per. Ident	Acc. Len (nuc)	Accession	Description	Scientific Name	Max Score	Total Score	Query Cover	E value	Per. Ident	Acc. Len (A.a)	Accession
NW_015449951.1_871	1302	PREDICTED: Tetranychus urticae uncharacterized LOC107367460 (LOC107367460), mRNA	Tetranychus urticae	2099	2099	1	0	0.9557	1466	XM_025161978.1	nucleoprotein [Longquan Niviventer coninga ledantevirus 1]	Longquan Niviventer coninga ledantevirus 1	199	199	0.91	4e-55	0.3243	423	WAK77069.1	Rhabdo_ncapsid	Rhabdovirus_ncapsid_N/Rhabdovirus_nucleoprotein-like	Rhabdoviridae
NW_015449938.1_10775	1239	PREDICTED: Tetranychus urticae uncharacterized LOC107362901 (LOC107362901), mRNA	Tetranychus urticae	1866	1866	1	0	0.9338	1654	XM_025161033.1	nucleocapsid [Vesicular stomatitis Indiana virus]	Vesicular stomatitis Indiana virus	182	182	0.96	1e-48	0.3062	422	AKE31736.1	Rhabdo_ncapsid	Rhabdovirus_ncapsid_N/Rhabdovirus_nucleoprotein-like	Rhabdoviridae
