# Supplementary material for: Characterization of the Virome Associated with the Ubiquitous Two-Spotted Spider Mite, Tetranychus urticae
Source: Viruses. 2024 Sep 27;16(10):1532. doi: 10.3390/v16101532 (PMC11512250; doi:10.3390/v16101532)
Supplement: Supplementary file 1 [file viruses-16-01532-s001.zip › Supplementary Table 3 - blastN and blastX.xlsx]

## Sheet: Blastn and X
		Table S3: Table summarizing the outcomes of BLASTN and BLASTX alignments for viral contigs, including details such as alignment subjects, percentage identity, and E-values
Viral sequence	Name	Phylogeny	QuerySequence	Best hit (blastx)	Length	BlastN (blastn)					BlastX
						Query Cover	E value	Per. Ident	Best Hit	Accession	Query Cover	E value	Per. Ident	Best Hit	Accession
SRR12329851_c1	Plant associated tobamo-like virus 1	Known virus	TTTTTTTTTTTTTTATAAAGCAAAATCTAAGCTTTAACCGAACGTTTACTAAACTATCTATTTTTCTTCGTTATTTCGGCCATATTGTTCAAGATACAACTGTTGAGCGAACTCTAGAGAAGTACTTGGTTTTGGGCGGCCCCCTACCTCATCTTCACCTGTCTCAGTGAGGATGTCGGTTTGTTCGGCTTCGGATCCACTTCTCAAACTCGGAGTGCGAGTAGAAGTTGTGGACTTGGTATCAGACTCATCTGATGAATCTGTTTCTATTTCATCACCACTTACGGCTAATCCGTCTTTCGAAAGAGTGGTGTGCATCGATAAAGTCTCTGAAACGTCACTTTCAGCGTCGGACAAACTGAGATCGGCGAGCAACTGCTCGCCGCCTACTAGTTTTTC…	>OL472106.1 MAG: Plant associated tobamo-like virus 1 isolate KOR20AT, complete genome TTAAGATTTCATTGCTTTTTATATATTGCCTTTTACTTTTACTTTTACCTTTACCTTTACTTTTCCTTTT ACATTTTCTTTTACATTTATCTTTACTTTTAGAATGAGTCAGGAGCTGTTGAATATTGCTACTAAGCAAC TTCTCGGTGATCGGGATTCGTGTTTGGTGCGGGCCGTGGATGAAGATCTCACCCGTCGCTTTCGCGAAGC CCATGGACAGCCTTCAGGGAGGAAGCCTTTCATGCTTCGAATAGCTTTAAAGCCAGAGGAGAGAGACACC CTCAGTGCTTATTTTCCGGAATTTGAGA…	6731	0.99	0	0.9346	Plant associated tobamo-like virus 1 isolate KOR20ST1, complete genome	OL472107.1	0.82	0	0.9718	replicase polyprotein Plant associated tobamo-like virus 1	UTQ50504.1
SRR12329851_c2	Tanzavirus urticae (TVU)	phenuiviridae	CACACATAGACACCTTAACAACAATGAATTATCCGTTTTGTCAAATTATCAATCAAGCTCACGTGACTGATGAGACCGGCTTGTTGTCTCTTTTCCATGAAGGTCTTCGTAGGAAAACTTATTCTGTTGAAGATGTTACAACTCTCTACCATCCCAACAGGTATTTTGTTTATGCCAACTTTCGAACTGTACCCCTCCCTGACTTCTTGATGGAGGATCTTCAGCCCCATGTAGTTGATGAGGAAAGGAAATTGTTTAGGGTCACCTTCTATGAGAGCTCAGATAAAGGCTCCTTCCCTGCTAGTTTTGTTTTGCCTGGGGAAATGGCAAAGAAAGCAAACCATGATGTGACTTTCATGTTCACAAATCAAACTGATACCAAGCTTTCAGACATGATTG…	>ON812163.1 MAG: Kaisodi virus isolate TIGMIC_6, complete genome CGCCAAGATGTTCCATAGAGTAGATGATTTAAGCGAGATATGCAGACGATCCGAGAAGGTTGGATCTCTT ACCATTCCCAACTTTAGGACTCATTGGTCCACTGTAACCTTGCCTCCACCAGCCCATCATGTCCACAGAG ATGGATCTGACATCATCATTGACTTTGACTTGAGCACACTAGACACATCATCTCAAACTGGATCTAGTAT TCGGACAACTTACAAGGTGAAAGCTGATGATGCAGGCACGCTCATCCATGATTTCACCTTTGCCCATTGG AGTGAAACCACAGATGAGCCTTTACAGAACCATTTCCCTCCAGTCAGAGA…	10297	0.01	2e-09	0.7559	Hubei diptera virus 5 strain SCM245062 RNA-dependent RNA polymerase gene, complete cds	NC_032276.1	0.75	1e-140	0.254	RNA-dependent RNA polymerase [Kaisodi virus]	WAK75646.1
SRR10741871_c2	Tetranychus urticae dicistro-like virus 1 (TuDV-1),	Known virus	GCTATAGGTATTTAAACTTTGAAACTTTGAACGTACGGCTTGACATTCACTCTAACGCAGTATTGTGAGCTAGGTTGAACGTACGGATATATTGAAGATTTTGAATTTATTTTATCGACTACTTTTTAAGAAAGCTTTAAAATTCAAAAACCAAATTAAATCAAACCATAATGTCTGAGATTCAAAATTTGAGCCTTTATGATGCCATGCTGAGAGCTCTACTTTCAGTTAGGCAGAATTTTAGTGCAAGGATTTTGGGTCCTTTAGGACTAGCTGCATCTTCTATGCGATCCGCCGGAATAAGCATAAAAGAGGCAGTCTGTAATTTTGTAAATATGCTCAAGGAATTGATATGCGATTTCTTGCCATCTTTATGTAGAAGCACACTTGATTTAGTGT…	>MK533147.1 Tetranychus urticae-associated dicistrovirus 1 isolate Lisbon, partial genome GTGAGCTAGGTTGAACGTACGGATATATTGAAGATTTTGAATTTATTTTATCGACTACTTTTTAAGAAAG CTTTAAAATTCAAAAACCAAATCAAACCATAATGTCTGAGATTCAAAATTTAAGCCTTTATGATGCCATG CTGAGAGCTCTACTTTCAGTTAGGCAGAACTTTAGTGCAAGAATTTTGGGTCCTTTAGGATTAGCTGCAT CTTCTATGCGATCCGCCGGAATAAGCATAAAAGAGGCAGTCTGTAATTTTGTAAACATGCTCAAGGAATT GATATGCGATTTCTTGCCATCTTTA…	8498	0.93	0	0.9636	Tetranychus urticae-associated dicistrovirus 1 isolate Lisbon, partial genome	MK533147.1	0.57	0	0.9876	non-structural protein [Tetranychus urticae-associated dicistrovirus 1]	QBS55240.1
SRR11260806_c8	Tetranychus urticae qin-like virus (TuQV)	qinviridae	CTCAAACTGTGGATTTCTTAGATTGTACCTTAATCTTTCTGCTAGAAGTGGGTGATCAAGAACAAGGGATGTGCACTTCTTAAGTAATTTTGCCACAACTAAACACGCTATCTCATCATTACTATTTCCAACAACCCATGCAGCCATACTTGTGCTAACTGGTGCACTAGTTAAGTCATCTCTTCCCCTTTGGTGAGTGGATGCTTCAGACACAAATACTCTTTGTTGTCTTATTTCCATTTGTGTATGGTATTGGCTGGTTCTCCTTGTAGCCAGTAGTGCAGCCTGAGACTCATGAAAAGTAGATATTTGCTCGACATTATCCATTACAGAAGACTGCGCAGTTTGGATCCCACTTGAAGCCACTTGCAGTGATATCTCTCGGATTCTGTCTTCTGT…	>OL472568.1 MAG: Brine shrimp qin-like virus 5 isolate SDFA/03 RNA-dependent RNA polymerase gene, complete cds ATAACACCTTCGGAAAAAAGGTTCATAAAACCTTTGGCTTTTTGCCAAAGTTTTTGTGCTTCAACGGTTG GGTCGCTCGTATGGCTCATTATACACTTTTTTCCGGACATTCGTGCTGACAGGTGCTATTGAAGATGTCA AGGGTAGACGAAAAACCAAGATACGTCGACCAAACAAAAAACTCATTACTCTACAGAGCTTTGAAATCTG GAAATCCATTTGTTCAAAAGAAACTGAGGAAACTGTGCAAGATGAAGAGAGACATAGACACAATACTCTA TGAA…	6552	0.02	0.022	0.8197	Pseudoscleropodium purum genome assembly, chromosome: 1	OZ017795.1	0.66	3e-43	0.2776	RNA-dependent RNA polymerase [brine shrimp qin-like virus 5]	UNI73972.1
SRR22129943_c1	Alphapaprhavirus urticae (AUV)	rhabdoviridae	ACAACATCTACAAATGGCCTCATGATCACCTCATAACTTACGTTCATTGATTGTCTTATGTTTTCATCTCTTGTACCACTAGTTTTTTTCAAGCCATGTCATATTGATAAACCCGTTCACGCAGATTCAGAGGTTCAATTGTCTCTGATCCAGTTGGTTCGGGGATCGGTCGTCTTTCAATGAGGTCAAAGAAGCCCGTATTATTGGGGATTTCTAAGACATCTACATGTCTAAGATACGGTTTGACAATGTTAATTATATTTGATGCCATAGGTAATCTCTCTTGACATTGTGTCAGGTTCTGTAAGGTCCGAATTAAGTTTATAATATCGGATGAATTTCCATCAGGGTATAATGCTTTGAAGTATCGAGATTTCTCCCTAAAGGACCATTTAATCA…	KP688353.1	12459	0.07	4e-77	68.72%	Piry virus strain BeAn2423, complete genome	NC_038286.1	0.48	0.0	39.95%	L polymerase protein [Vesicular stomatitis New Jersey virus]	AKO63235.1
>Contig1	Plant associated tombus-like virus 2	Known virus	AAGTGACTGCTTATAATGGAACCACAAATAGTCTTAAAATTTGGAGACCACAACTACCCTATTGAGGTGAGTAGGAGAGGTTTCTACTTCTGTAAAGATACCAACCGCCCGAAAGAGGTGCAACAAATGGTAAACAAACTCAATGAAAAACATCAGGATTTTCAGAAACAGCGGAGTGGACCATCCTCCGCCGCAAGATCGAACACCTCCGGGATAAAATCAGCTACCTTACGGAACGCTGTCCCGATTGCGGTGGCAAAGCCGGCAAGAACGCAAGAGGAGTCGAATACGACTACTACTTCTGTTGGCGATGCAACGGAGAAGTCCCAATCGAGTTCTATTCAGAATTCGATTGGAGACTCAGGAACGGTCAACCAACGATCCTTGGAATCAAGCCAA…	OL472269.1	3348	98%	0.0	90.09%	Plant associated tombus-like virus 2 isolate BER20SW, complete genome	OL472269.1	95%	0.0	90.97%	putative 63.5 kDa RdRp-associated protein [Plant associated tombus-like virus 2]	UTQ50983.1
>Contig3	Tetranychus urticae picorna-like virus 3 (TuPV-3)	picornavirales	TTTTTTTTTTTTTTTTTTTTTTTTTTTTTTTTTTTTTTTTTTTTTTTTTTTTTTTTTTTTTTTTTTTTTTTTTTGGGCTTTTAATGCAACATATCCATCGTTTCGCTATGAATGTGGTTCCCGGTATATGTATGCGATTTTACTTGATTAAAAACTGAGAAAAAACAAGGTTCTTCACCGTCTCGATTTTAAAGAGGGAGGGGGAATAAGATATTTAAACTGAAAATCATCACCTACTGACTGATAGACAAGAGCAGAAACCGTTTGTTCAGTACCACTTGGATTAGAATAAACTAAATCAAGAGTACCAATAGATCTGTCTTGGTCTATAATACTTGTTGCTGCTTCACGAAAGTCTGTTGTATACAATCGACGGTAAAGCGATCTGTGGGGTGTGGT…	NC_033212.1	9770	91%	0.0	81.26%	Hubei picorna-like virus 78 strain WHSF6879 hypothetical protein 1 and hypothetical protein 2 genes, complete cds	YP_009337696.1	60%	0.0	85.82%	hypothetical protein 1 [Hubei picorna-like virus 78]	YP_009337696.1
>Contig5	Aphis glycines virus 1	Known virus	TTTTTTTTTTTTTTTTTTGGCAGAGAAGATAATTCTAAATCTCCAAAACAAAATATTTCTCGATATAAACCCTCAAGGGGTTAACCTTCGATATTTCTTCTGAAATAGAGTCTCTTGATCACTCAATTAAAGAAGGTTCCTCTAGAGGATCAAACCACCCTTTCGGGTAACAGATCTCTAGCGTTCCTTCCTCGTAAGCTTTCTCGAGTCCAGAGTAGGTCAACGTCAAAGGACGAATCTCAGCTCCGGGATGCACAAGATTGTACAACTCGATACGCTTATTAAGATAATCGCGAGCATTTTTAAAATTAGTTTCTCCGTACATATACATTTCTCGGAGAGCCATTTCACAGTTCACACGTGTTGCTCCCTGCAAATCATCACAACTTTTAATCCACT…	OL472190.1	9009	0.99	0.0	98.05%	Aphis glycines virus 1 isolate POR19ST, complete genome	OL472190.1	59%	0.0	99.55%	replicase polyprotein [Aphis glycines virus 1]	UTQ50721.1
>Contig6	Tetranychus urticae kita-like virus (TuKV)	kitaviridae	TCTTTTTTTTTTTTTTTTTTTTTTTTTTTTTCCAAGAGCTAAGGAAAGCGAAAGGAAGGAAGGGAAAAGGAAACTAGCTCCTACCCGCGGAATGCTCGGGCGGTTGTGTTAGAAGGGAGAATGGATGCTGGGTGCTGCCAAGAACTAACAGTTGACTGAAAGTAAAAGTAGAAAATGGCAGAAATTACCACAAGGAACCAGCGGGTGTGGGAGTTGCGGATGCTGAGGAAGAGGAAGCAGACGAGAGAATAAAAGGAATAGACATAAACGTTGACAGGGGGTGCAATGAATATACCAAATGCCACAGTGATATAAACCATAGACGAAGTGGTACGTGTCATAAGCACGGGAATGAAAGAAATCAGACCAAAAATCCTGGCAGCGTTAGTCCTGATGGAA…	BK063700.1	9052	0%	3e-07	88.52%	Dolichovespula media genome assembly, chromosome: 25	OU426875.1	30%	3e-113	32.60%	TPA: hypothetical protein [Pemphredonvirus anglici]	DBA44346.1
>Contig8	Tetranychus urticae associated narnavirus (TuNaV)	Known virus	CTGCCATTCAAATTTTTAATGACAACATGGTAGTGTTCCGTACATCGATCGGATCACTGGCTGGATTAGTAGCCCAGTCCCGCAAGCTTTCTCTGAGTAGAGATTTGGATGAGTGGTTTATCCAAAGTACCTCCGATTTTTTCGGCTTAAAGTACTATGGTCCCACACGCCCCTACTCGCGCCTCCTAAAGGAATGGGAGGTGGCCCGGACTACATTAGTAGATGACCCCCTAACGGAAACCGAATCTTTGACCAATTACTTCAAGCTCATTCTCGAACGAGCTATCCATATGACCTACGGATATTTTGAGGTCCTCGAAGTATATGGGTTTGAGATTCAAGACATGAGAAAGCCCTTTGTGGCTCTTGTACAAAAGTTGTTTTCCTTTGGCCTCTGTG…	MK533151.1	2704	91%	0.0	99.11%	Tetranychus urticae-associated narnavirus isolate Lisbon, complete genome	MK533151.1	82%	0.0	99.86%	RNA-dependent RNA polymerase [Tetranychus urticae-associated narnavirus]	QBS55243.1
>Contig11	Tetranychus urticae rhabdo-like virus (TuRV-1)	rhabdoviridae	ATTGAATAATCTCAATTTTTCCCTCTAGGAGAATTACGTTTAAATTAATGAATGTATTAATCATTCTCAACTAAACCCTAATAAACAAAGTCCCACTTCTCACAACTGTTTGACTTCTCGCAAATATTGTGGTATTCGTATCGATCTACCCTACTGACCTATTCTTTTTATATGTGATTACATCCTCTTCATGTGCTTACATTTACAAAGAAGGTTGCATTCTTAGAAATTATAGGAGATTCATTTCTCTCTGTAAAGATGACTTTCCTTACAGGTAGGTCGTAAAGCATTAATGCAAACATCCCTCTCAGGAACAGAGTCATATTGTAATCTCTTTCAGGAGACGGGCATGACAACCCTACACTCCGCCTTAACCGTGTTTTCTTATCCCTTTTGTTA…	MN560631.1	12072	1%	7e-05	70.71%	Monoclea gottschei varicosa-like virus RNA1	OX380363.1	27%	4e-150	30.54%	RNA-dependent RNA polymerase [Rondonia rhabdovirus]	QHI42115.1
>Contig12	Tetranychus urticae picorna-like virus 1 (TuPV-1)	Known virus	CTAATGCTGATTATTCTCTTCCCGCAGCTCCAGCAGCTGAACCTACTTCTGATGTCACTTTTCAAACATCGCGAACAGGTGGTGAGGACAATTCCGCTACTGCAGTTTTGTCTCATGGGCAATCTCAATCCGTTCCTAAACCTCGTTTTGGTGAAACTTTTGGTTTAATTGACTGTATAAGAAGATTTACTCCTCTAGTTTCTACAGGTTCTCCCAATCTTGTTCAATTACCCACTGGAGATAGTCGTACTGCTTTTATGGCTGTCCATCCAATTCTCTTTTCCTATGAAAACACTGTTATTGATACTGTTCCTTATACCGCACCCCCGTCTTATCTGGCTCTTATTGGTCGCCTCTTTTCTGCGTGGTCAGGTTCTCTTCGTTATAAATTTGTTACAT…	MN296516.1	6220	99%	0.0	90.70%	Tetranychus urticae-associated picorna-like virus 1 isolate Lisbon, complete genome	MK533157.1	83%	0.0	96.11%	polyprotein [Tetranychus urticae-associated picorna-like virus 1]	QIN54759.1
>Contig15	Bean common mosaic virus strain	Known virus	CAAAAAGACATATACAAACACAACGCAATCAAAATTCTCTCAGCTTTCAACAATTTCTCGCAAACAACCACTGTTTAATTGCAATTCCCAAATCTTATTTCTTTCTTCTCACTCTTTCTTCTTACTAATGGCTTCAATCATGGTTGGAACGATCACCGTACCACTTGTATGGAATGACTGCACCTATAAAGAAGTTGATGAGTTCATAGAAGTGGAGACACAAGAGCGTGTCTACATAAATTCAAAACCAACTTCTGCACGAAAGCGGAACCTGTGCTTTTGTGATTGTGATGATGATGGACACTACCACTGTCACTTTTGTGATTGTGAATGCGATTCAAAGAATCATTTGGAAGAACACGAACGAGATGTTTGTGAAGATGCATATTCAGTGCGTGC…	GQ219793.1	10013	99%	0.0	98.94%	Bean common mosaic virus strain RU1, complete genome	GQ219793.1	95%	0.0	99.28%	polyprotein [Bean common mosaic virus]	ADD71269.1
DRR196680_1	Tetranychus urticae noda-like virus (TuNV)	nodaviridae	GTTTTTGATGACTAGGTTTTCTCTCTCCTAGGTACAGAGGCTCGCAGAGGATTATTCAGTATCTGCTTTACTGATTTCCTCTAGAATTCCAGTTTTTACTAAGACTTTGTGGATTCTGGCGAGTGCTTGGACTTCCGATAACGTTTCTTTGGCTCGCTGCTCAAAGGCTGTTGTTGAGGCCTTGAGATTTTCACAGGCTGCCTTGAGTTGGATGGTGATCTCCCCGAGCTTTTCAGCTCGTTGTTCATGGAATTCATACTTCTTGAACTCGATGAATGCCCAGGTGAGGGTTTCCTGGAATTTAAGGACTGAGTTGCTGAATCCCTTGATCGTGTAAACAGGGAGGTGTTTACAGTAGTCAGTTGATTCAAGTCCGATGGGAGGGACCCATAACGCTGT…	CGTAATTATTGAAACTATTCAGTAATCACTTAATAATAACCAATATGAACCCAGCCAGCAGTACTTTTAA CCCATTACTACCAAGGGTAATTTACAAACCCTATGGATACTACAAAAATATTGTTCGCTGCAATAATTCC ATTTATAACATATTGGAGCCACATCTGCTAGAACCAACAACAATCCCAGATAATAGCTTTGTATCCAACC TAACTCGGGCTCTTAAGATCACCTTAATTTCAGGTATATCCTGGAGTTATACTTCAGCTCTAGTTATTTG GAGAGCGACTGTTAAGCTGGATTGGAGAGTTAAAGTTATTGTCCTGCCAGTCAGTTATTATGTATTTGGA CGGAAGCCAACAGGGTACATTTTATCCATGTTTTGCTTGTCGTA…	5091	0.67	0.0	0.8735	Koper noda-like virus 4 isolate KOP20SW1, complete genome	OL472290.1	0.64	0.0	0.9463	nodavirus polyprotein (domains: methyltransferase, RdRP) [Koper noda-like virus 4]	TQ50832.1
SRR25660809_c26	Phaseolus vulgaris alphaendornavirus 1 (PV1)	Known virus	GTAAAATCATTCTCAAAGAACCCAGCTACAGAATTGCATAGTCTTAATCGTGCTGATAACTCATCTGGCCGCAAGCCATCGGCATATACAATTTAGTCATGCAAAATAGCTTTCAACCGTCTTTTTGCCTCCACGAATACACTAGTGTACACTGCGCACACAGCCTTACGTTGCCAGACAATTATACGTGCCTGCTGTTGTTTCCAATAATCTATGGGATTATCTTTCAACAATGATTCTAACTTAAGATGTACATTGACATTACTTATGTGCTTGACACACAACTCACCAGATAACAACTGTAACAGCTCCTTAACAATCTTTGGGCAGTCCTTGTTATCATCAATCCATTGTTCAACATCTCTTTGTTTGATGATCAGTCTTTCACACTGGTACTGA…		1623	1	0	0.9982	Phaseolus vulgaris alphaendornavirus 1 isolate PV2 polyprotein gene, complete cds	OQ750684.1	0.99	0	0.994	polyprotein [Phaseolus vulgaris alphaendornavirus 1]	WLQ31914.1
SRR23919708_c8	Ljubljana dicistrovirus 1	Known virus	TGAAGGTGAAGCTCGCGATGAAGAACAACAACGAGTGGCTGATCAAGAAGATGAAAGTGATAGCGACGATAGTGGATACCATGAGCTCCCAGCACTTCGATTACGAGGTGTATTGCTCAATGGTCCGCAGCGTTTGAATCGCATTCTGAGAGAAAGATTAGCCGAACGAAATCGTGCTCTTCAAGAGTATCAAGCTGCCTATGATTTGTATCGAGCCCGAAGGATGCAAGATAATATTGCCTGGTATGTAAGAATTTGGAAAGATATGGAAGAATTACGAGCTGAATGGTCTGAACGTTATCGCCCTTTTGTTCGATACTTTTCACGGTTTACCATTATTTTAATGGCTGGAATTGCGATAACTGCAACGATGAAACAATGGTTTGGAACTTCAAAAAT…		2746	1	0	0.962	Ljubljana dicistrovirus 1 isolate BER19SW2, complete genome	OL472194.1	0.97	00	0.991	capsid protein [Ljubljana dicistrovirus 1]	UTQ50730.1
SRR26166044_c2	Tetranychus urticae picorna-like virus 2 (TuPV-2)	picornavirales	CCGTATCCCTTACGGGATATGGAGATTTTGGAATTGTCAGAATAGACAGCTATACTGAGACTATCTAATAGTATTTATACTTGGTAAAACATTTATAATGTGAATCTATTATTTAGGACTTATTTTAGTGGACATTTGCAGACGCCATTTTGGTATGTCGCTTGTCGACTATCAAATATAAGTGAATCTGTATATTGTCTAGTTTGTTTTGATGATTTCATCAAAAACTTTTGATAACTACCCACCCTGCTTTTACAAGCAAATTATTTTATTTCGTATCGTTTATTTTATAATATAAAAACCAAAAATATTACAAAACATAAAAGCTCTTTGAGCACCAAAAACATTACAAAATACAAAAGCTCTTCGAGCACCAAAAATAATATCATTATTTGTCTT…	MK533158.1	9495	0.67	0.0	97.95%	Tetranychus urticae-associated picorna-like virus 2 isolate Lisbon, complete genome	MK533158.1	0.59	0.0	99.47%	polyprotein [Tetranychus urticae-associated picorna-like virus 2]	QBS55250.1
SRR26166044_c7	Tetranychus urticae birnavirus (TuBV)	birnaviridae	GCCTCTGTCAGAGACTGTGTCATAGCCTCCTTGCTACCCAGCCAGGGAAGTGGAATTAGGTTATTATTGTGCCATCTTTTCTTTTAGTTCACGAGTTTTAGTCCTTTTCTTCAGATTTTTCTTTTGAGACTTGGTGAGCCCCTCCAGTCTCGGTTTTGGCACTCTAGCATGACCAATTGCACCTGAATAACCGAGAGTGGGGTTCGCAAGCTCAGCTGAGTTCTTTAGATAATCTGTGTATATTTGCGCTTGTGGGTCTGTCATTAGGAGGCTTTCTATCGCCTCTGATGATTTTCTGGTGGCTTTCAAAACTTTGTCGAGTAATTCATTGTATGCGAGTGTAACGTCCCTCTGGAGCCTCTCTTCTTTTTCCACATCGAACTTCTTGGCGCCTTCCGA…	NC_078110.1	3061	No significant similarity found.					0.85	0.0	38.78%	RNA-dependent RNA polymerase [Drosophila melanogaster birnavirus SW-2009a]	YP_010839778.1
SRR26166044_c8	Entomobirnavirus urticae (EbVU)	birnaviridae	GTCTGACCCCAGGGGTCGATCTGTACGTAACTCCAGAACATAGCGGTTGGGGGTTGCTAACAAACCGACCCTTTTGGTCAGTGAACCGCCTTTCGGCCGAACGAAATAACTTTAACCTTACAATCATTATGTCTGACGTTTTTAACACTGTAGAGAATAAACAGAAAATTTCTGATTACCTAATCAAGGAGCAACCTAAAGGCAATACAGAAGACATCACGTATGTGCCTGCATGGGAGCCGCCAAGACAGAGTGTCGACGGATCAAAGACAATAGCAAGCTTCCTTGATTCCAAGGAATACAAGGTCTTTGCCACAAGAGGTATAGCTGAATTGACCCCAGAATCGTACGATCAAGTTTTTGCTGGATTAAACATTCTAACAACATCTATACAGCGAC…	MK533150.1	2950	0.86	0.0	98.88%	Tetranychus urticae-associated entomobirnavirus isolate Lisbon segment B, partial sequence	MK533150.1	0.81	0.0	98.50%	RNA-dependent RNA polymerase [Tetranychus urticae-associated entomobirnavirus]	QBS55242.1
SRR25660809_c6	Tetranychus urticae reo-like virus (TuReoV) segment 1	reovirales	GTTGTTCTTAAATGATACTTTCTAAACTTTGCCAAGAGTTAAACCGAACCTGGGTGTTATTCTGAGCTTACGATTAACACCAGGAAAGGCGTAAAAGTAATCTCGAGAGATAACAAATTGTAATTTATTCCACTTGTTCTTCAGATAATTTGAATTTGTGGGTATAAACAAACGTCTTGACCCGGCAGTTAAGGTGTTAGAGAAGAAGTGTTTTCGCTTATTTAATATCCCTTGGTAATGAACTAATGAATAAGACGAGAACTCATCAACCAATCTCTTAAAAGATGAATACTGATGCCTGGGTAAACCTAGAAATATGAAGAAATCGTCTAATAGTCTTGGATCTGTATTATTAATTATTGCTGCTTTAGATAATATTAGCTCTATGTCAGCTCCGGC…	OL472613.1	4194	0.2	9e-49	66.84%	Brine shrimp reovirus 1 isolate SD/11-18 segment 1 RNA-dependent RNA polymerase gene, complete cds	OL472602.1	0.94	0.0	45.62%	RNA-dependent RNA polymerase [brine shrimp reovirus 1]	UNI74247.1
SRR25660809_c14	Tetranychus urticae reo-like virus (TuReoV) segment 2	2nd seg	CTGAAACGCACAAACCGACTTAAAATACAAAAACATACCAAGAAACGATACCGAAATATTACGATTACTATAAACTAAAAATTCAGTCTTCTTCGCCGGAAAATGGGTAACACTAGCTCAAATTCAAGCAGGATCACAACAAATTACATTTTAACAGGTAGTAATAATGGTTTAACGTCTGGATCTCAAAGCATTGGTACTGCTACAGCAAGCGCTACAACTGATGTTTCGCCAAAAGCAGATCTTAACTATTCGACTTCAATAAACCCATCGATGTTTGGCACACTTACAGCAATAAGATCATTAGGTGGTAAACTTATTGGAACTATTGGCGCTAACTCAGATATAATTCAAACAGTTAAACATGTTGCGTCCTCGATTTATCGCGTAGCGAAAGAT…		2314	0.11	4e-06	0.6655	Cimodo virus strain C95-CI-2004 segment 4, partial sequence	KF880763.1	0.91	00	0.4604	hypothetical protein [brine shrimp reovirus 1]	UNI74298.1
SRR25660809_c19	Tetranychus urticae reo-like virus (TuReoV) segment 3	3rd seg	TAAAATTTAAAAAAAATTTTGATCGTAAACTCACTTTGCTCTCACACGCTTGGGCCTCCAGGGGGACCAGCCCTGGTTGACATGGCATATCACGTGCTTTATCCCGTAAAACCTTGTCGCATACGTAATGCCTCAAACTTTGAGTTAATTGCATTCAATACGTTCTTTCCAAATATCATTAAATATTCTGCCCAGCATAGTGTTACTCTGTTAGAATATGGCGTCATTGAATTATACCATAAGTGCAATAATTCATTCTCAATTTTATTGTCTCTATTACGTTCTCTTACAGCTAAATACGTATCGTGAATTGGTTTAATTACTATCTGTTGCCATGCGCCAGATAATAAATTTGCTTCAATCGTAGTATGTAAGTACAGTATCACCCTCATAGTACCA…		1925	0.08	3e-07	0.7076	Reoviridae sp. 3 isolate contig_22214 genomic sequence	PP236322.1	0.86	9e-109	0.3628	NTP-binding domain [Cimodo virus]	AHF20720.1
