# Supplementary material for: Characterization of the Virome Associated with the Ubiquitous Two-Spotted Spider Mite, Tetranychus urticae
Source: Viruses. 2024 Sep 27;16(10):1532. doi: 10.3390/v16101532 (PMC11512250; doi:10.3390/v16101532)
Supplement: Supplementary file 1 [file viruses-16-01532-s001.zip › Supplementary Table 4 - Transcriptional activity.tsv]

Table S4: Table presenting the transcripts per million TPM values
Viruses	DRR146919	DRR196680	DRR196683	SRR4043738	SRR8844439	SRR10741871	SRR11260806	SRR12329844	SRR12329850	SRR12329851	SRR12329852	SRR12329853	SRR12329854	SRR12329855	SRR13675288	SRR16642611	SRR16643413	SRR17777943	SRR22129943	SRR22425481	SRR22425482	SRR22425483	SRR22425484	SRR22881259	SRR23919708	SRR25660809	SRR26166044	SRR26434434	SRR27896439	SRR28000928
Tobamo-like	0	0	0	0	0	0	0	0	1391.761017	1543.290861	0	0	0	0	0	0	0	0	0	0.82633	0	0	0	0	0	0	0	0	0	0
TVU	0	0	0	0	0	0	0	0	18.154411	16.595775	0	0	0	0	0	0	0	0	0	0	0	0	0	0	0	0	0	0	0	0
TuDV-1	0	4078.036447	2868.878284	0	0	24046.16744	0.672507	0	0	0	0	0	0	0	17911.87571	0	0	0	15438.3337	0	0	0	0	0	0	52719.54239	0	0	0	3108.247746
TuQV	0	0	0	0	0	0	24.301326	0	0	0	0	0	0	0	0	0	0	0	0	0	0	0	0	0	0	0	0	0	0	0
AUV	0	0	0	0	0	0	0	0	0	0	0	0	0	0	0	0	0	0	112.252187	0	0	0	0	0	0	0	0	0	0	0
Tombus-like	0	0	0	0	0	13.37391	0	0	0	0	0	0	0	0	43.66292	0	0	0	0	0.062963	0	0	0.067793	0	54.286628	624.663531	171.134268	65.506731	0	0
TuPV-3	1.125362	0.586518	0.813833	7.227726	4.844312	3.789751	142.525463	2.304117	2.060312	2.441226	2.274364	4.334322	2.210696	2.244862	19.990613	7.898733	11769.42827	1.454365	63.405746	298.734215	177.648887	146.196397	125.304861	51.21853	748.870678	206.956174	528.823785	1.028118	17.431533	0.060433
ApGlV1	0.107292	228.264219	272.913382	0	0	473.207542	363.593413	0	0	0	0	0	0	0	0	0	0.054463	2.821476	479.812253	0	0	0	0	0	1006.162412	11246.25807	947.151213	0	0	0
TuKV	1256.20566	0.841916	1302.239815	933.790048	7.004988	1.654612	5.920224	127.082709	0.761965	0.655838	0.54819	1.551738	0.395682	0.316983	882.967883	1.492187	0.921345	0.935823	0.139596	86.4514	49.577451	42.747468	36.576631	26.197325	368.960908	12.905742	2155.76562	1861.932394	78098.02788	822.978985
TuNaV	0	0	1.325908	0	0	3.552013	0	3.614519	0	0	0	0	0	0	0	0	0	0	6.040015	0	0	0	0	0	9.118622	0	0	0	0	0
TuRV	0	0	0	1210.829499	0.807718	0	0	389.245667	0	0	0	0	0	0	436.531697	0	0	0	562.754961	0	0	0	0	0	279.58281	502.97206	0	0	0	0
TuPV-1	1.699991	0	14.073324	0	0	518.085854	0	0	0	0	0	0	0	0	0	0	548.088045	154.745007	2655.56028	0	0	0	0	0.008935	0.012161	50444.60678	0	0	0	0
BCMV	0	0	3.768455	0	0	0	0	0.019252	0	0	0	126.832125	58.692409	0	0.045686	0	0	0	0	0	0	0	0	0	0	0	0	0	0	0
TuNV	0	24.169	0	0	0	0	0	0	0	0	0	0	0	0	0	0	0	0	0	0	0	0	0	0	0	8.29199	0	0	0	0
PV1	0	0	0	0	0	0	0	0	0	0	0	0	0	0	0	0	0	0	0	0	0	0	0	0	0	2.521302	0	0	38.841988	0
Ljubljana	0	0	0	0	0	0	0	0	0	0	0	0	0	0	0	0	0	0	0	0	0	0	0	0	18219.35019	45002.41528	0	0	0	0
TuPV-2	0	0	0	0.036469	0	0	12359.78772	0	0	0	0	0	0	0	0	0	18.455774	0	0	0	0	0	0	0	66.935077	553.766572	1214.940978	0	0	0
TuBV	0	0.32081	0	0	0	0	0	0	0	0	0	0	0	0	0	0	0	0	2.707194	0	0	0	0	0	0	0	110.906034	0	0	0
EbVU	0	0	0	0	0	0	0	27.24838	0	0	0	0	0	0	344.789609	0	0	0	139.89456	0	0	0	0	0	0	0	1049.277482	0	0	0
TuReoV	0	0.345059	0.149605	0	0	0	0	0	1.105337	0.575333	0	0	0	0	0	0	0	0	0	0	0	0	0	0	0	41.575785	0	0.568378	100.161079	0.084095
calmodulin	273.839839	170.014249	173.75564	181.384835	119.808627	224.173323	172.405565	374.979458	477.023392	452.397335	495.148423	380.479718	423.093927	420.299674	240.468489	196.068581	216.319408	166.641747	384.273305	116.960184	85.607366	93.11719	95.512136	310.805984	266.336522	189.356538	176.013677	241.573051	202.660546	172.652208
rpl13	1650.988235	631.88467	1195.184359	419.509121	532.18176	309.549477	180.334487	1343.948387	484.607694	541.75398	879.18675	913.431103	861.245981	973.062119	998.051848	336.412046	527.60807	466.97187	427.959046	74.40859	80.685828	72.772475	52.218769	518.53754	859.058201	390.432569	846.026158	260.658863	270.6559	278.701274
mRNA::NW_015449489.1:153-6462	0	3.295796	0	0.843845	2.200202	0	0	3.359884	0	0	6.119563	5.098528	5.761218	4.69598	5.24753	7.546959	9.193879	0	1.652399	56.954898	0	35.942073	0	0	0	0	5.782979	0	0	4.394988
mRNA::NW_015449489.1:161-6436	0	0	4.714595	0	0	6.339017	0	0	5.117868	1.211497	0	0	0	0	0	0	0	0	0	0	34.071274	0	39.633008	2.427384	1.844826	4.426231	0	11.929205	3.172325	0
mRNA::NW_015449489.1:161-6355	2.626601	0	0	0	0	0	3.104388	0	10.122517	12.39487	0	0	0	0	0	0	0	2.219633	0	0	0	0	0	0	0	0	0	0	0	0
mRNA::NW_015449490.1:814-3428	370.2272	348.006823	313.845984	554.662716	331.752446	217.588803	429.185914	251.375278	181.3121	149.429682	363.480574	334.824483	352.620729	311.405572	263.738554	549.754517	219.868855	570.156376	486.928157	112.507889	119.961157	122.280231	124.651694	537.04758	306.045315	356.323757	310.315602	541.93572	182.516496	294.629453
mRNA::NW_015449496.1:200-5590	0	0.075465	0	0.25566	0	0	0	0.142414	0.039015	0.059139	0	0.036906	0.01811	0.018333	0.079444	0	0.039781	0	0	40.509924	49.102329	11.755784	18.891275	0	0.101874	0	0.097484	0	0	0
mRNA::NW_015449496.1:200-2098	5.648085	7.395893	7.913542	1.901388	8.825595	0.755403	0	4.769324	4.86307	4.093468	7.751436	12.093319	9.873312	8.437105	1.950331	2.278892	2.934452	0.39338	0.357494	0	0	13.079928	7.867776	2.899993	3.592337	4.925245	4.844731	1.265829	1.134602	1.40154
mRNA::NW_015449499.1:1128-2209	10.824209	16.176636	29.879142	0.326645	17.166046	3.852003	7.042405	0	19.057446	15.841151	27.630602	17.621085	20.336425	33.441072	0	8.562476	12.855413	4.579596	33.743585	137.175094	33.274432	101.237075	111.321381	36.384537	0.099628	7.352297	0.240186	9.975919	2.369706	4.971531
mRNA::NW_015449499.1:2557-4614	3.466129	3.228378	6.149686	0	2.65133	0	0	0	7.189557	6.974762	12.888972	15.304535	14.630249	16.769486	0.084359	0.250705	1.233348	1.356291	10.255153	110.031685	45.200436	81.110872	83.774422	0.078093	0	12.191829	0.41045	0.384616	0.129594	0.382001
mRNA::NW_015449501.1:2490-3480	0	0	0	8.068986	2.436586	0.341371	0	0.372926	0	1.061601	0	0	0	0	0	0	0	0	0	20.412885	0.572494	1.905614	3.584742	0	0	0.280705	2.848574	0	0.313333	0.137459
mRNA::NW_015449504.1:71-720	1944.294004	398.943843	371.125354	1736.694258	296.471997	281.320502	119.934514	255.230393	47.071651	9.929288	251.464736	116.226735	159.182401	217.259199	385.680609	314.019622	580.877435	581.537259	22.298163	446.586132	925.097945	95.618531	2122.849988	24.218811	154.91634	1283.672655	814.602633	91.173153	194.998633	812.649899
mRNA::NW_015449504.1:4693-6124	88.018167	23.929728	5.142176	314.909753	32.492214	5.443245	20.088085	2.805167	1.708689	0.236132	3.139588	1.222001	2.032808	2.137547	82.825479	2.766151	2.796494	140.001945	0.798033	113.149598	113.639654	154.884277	103.790488	0.813375	10.5161	68.608658	330.977342	35.477647	43.687725	70.580703
mRNA::NW_015449510.1:766-2422	0	0.376921	0.579106	0.532734	0.219369	0.444471	0.759448	0.175158	0.05112	0.125973	0.28057	0.054526	0.197407	0.428661	0.109485	0.532451	0.457172	0.312395	0.073609	65.893851	68.220685	83.691701	56.096652	0.075341	0	0.490364	0	0.698344	0.298347	0.848825
mRNA::NW_015449512.1:6-2302	129.697025	76.678834	69.102465	20.343989	106.33122	28.180303	25.892951	123.438971	61.702304	64.037006	85.218969	99.700776	94.924595	88.186193	58.249121	155.018415	111.395459	139.690185	50.105519	28.229746	25.299013	19.732346	21.559657	66.695085	174.235429	37.20651	52.543256	105.926773	95.73882	74.405839
mRNA::NW_015449512.1:3555-5817	0.384573	0.500094	1.272001	5.075574	1.202252	0	0	0.071454	0.23476	0.137777	2.698866	3.076864	4.107446	1.57094	0	8.326515	4.647071	0.806034	0.644735	63.817595	64.012285	69.818437	62.751766	0.108435	0.278257	1.530165	0.183866	1.10035	0.244779	0.802169
mRNA::NW_015449513.1:742-3096	2.678973	5.192395	5.526575	0.362146	1.412545	3.046311	0	0.618071	15.373621	15.076693	1.941842	1.575261	1.436949	1.871886	0.360515	0	0	1.409487	0.734721	56.745347	65.386409	71.01625	74.990077	0	0.648118	3.219032	0.249725	4.343199	2.652639	1.198141
mRNA::NW_015449514.1:6-2821	23.333784	21.437309	22.749219	21.081652	21.403556	19.795181	15.992916	17.642664	17.20435	18.138112	17.021763	18.039767	17.706798	17.593876	16.474181	23.123939	27.222456	18.175197	7.916192	48.830483	47.755419	52.1099	57.00489	27.953897	13.79338	10.349305	21.671065	17.577168	29.593862	21.622295
mRNA::NW_015449522.1:2125-5434	0.546241	0.33808	0.198012	0	0.210169	0.255722	0	0	0.180752	0.024215	0.065433	0.023341	0.099343	0.074429	0.09829	0	0	0.067736	0.107075	22.03188	15.52395	19.223687	10.4384	0.416728	0	0.146978	0	0.601271	0.401796	0.245028
mRNA::NW_015449526.1:9-933	37.468989	38.009327	26.814737	83.274063	39.072155	62.650844	69.030174	42.192638	72.178032	61.697681	69.881564	53.631832	60.616217	63.892273	49.06429	55.297989	44.012109	80.391071	55.310702	82.126228	81.341636	74.979119	78.806037	55.11681	40.414373	62.385141	38.925483	77.829552	53.800088	68.351048
mRNA::NW_015449527.1:105-2489	7.735544	17.366888	16.201531	9.8294	14.750491	14.203757	6.883013	17.55652	20.559588	23.435444	22.418784	25.506135	25.182377	21.820589	17.222249	33.177721	39.735127	14.671503	5.215926	30.16297	13.918301	35.917895	21.980958	32.350647	17.839468	7.904138	20.904275	20.342379	19.652337	18.391037
mRNA::NW_015449527.1:3064-5261	0	0	0	0	0.159977	0	0	0.127101	0	0	0.252712	0	0	0.03764	0	0.054753	0	0	0	56.508335	35.151739	37.090792	30.1973	0	0	0.222676	0.089663	0	0.319253	0.043259
mRNA::NW_015449529.1:3361-4848	0	0	0	0	0	0	0	0	0	0	0	0	0	0	0	0.086593	0.130132	0	0.419058	0	0	0	0	0.812504	0	0	0	0	0.341166	0
mRNA::NW_015449534.1:359-2489	0.086124	0	0.088029	0.926089	0	0.107533	0	0.131572	0	0	0.033776	0.036567	0.115773	0.117944	0.404878	0.226884	0.170412	0	0	67.752246	67.155052	80.56903	75.938239	0.028238	0	0.159855	0.094615	0.12854	0.331002	0
mRNA::NW_015449534.1:2674-4541	0.116177	0.054918	0.15265	1.265755	0	0	0	0.038162	0.400921	1.558292	2.961288	3.437974	2.437167	3.629123	0	0.066039	0.297648	0	0.958456	87.156353	75.208595	82.211482	65.042364	0.22956	0	1.696503	0.107013	0	0.128965	0
mRNA::NW_015449536.1:143-4315	0.72967	0.207988	0.544517	0	0.302462	0.190517	0	0	0.434178	0.116918	0.398904	0.182244	0.151026	0.194447	0.567042	0.511453	0.303955	0.585737	0.161241	19.296226	17.156616	18.530891	17.204204	0.34955	0	0.157086	0.067698	1.286967	1.019599	0.350613
mRNA::NW_015449536.1:143-1354	0.958627	0.548888	0	0	2.707664	0.719851	1.180407	0	2.080046	1.179651	2.413662	1.900243	2.222725	3.438824	0	2.960032	8.186881	1.808224	0	0	0	0	0	0	0	1.348281	1.281081	2.240478	3.65264	1.459147
mRNA::NW_015449539.1:458-2090	0.135918	0.319328	0.236515	0.077358	1.11521	0.707411	0	0	0.69878	0.379435	0.21776	0.147703	0.192944	0.26139	0	1.126087	0.539771	0.761205	0.074904	35.62861	105.95561	53.949596	30.171503	0.651416	0	0.313124	0.124117	0.266716	1.518806	0.221079
mRNA::NW_015449540.1:1685-3185	0.676715	0.217766	0	0.817214	0	0	0	0.248267	0.395317	0.784729	0.327486	0.231518	0.357008	0.291032	1.026477	0	0	0.279113	0.082927	72.366138	76.986865	128.827964	60.972463	0.253939	0	0.362548	1.165455	0	0	0
mRNA::NW_015449540.1:3749-4859	0	0	0	0.482034	2.448314	0	0	0	0	0.079848	0.072931	0.07754	0	0	0.184176	0	0	0.274692	0.727959	3.238085	29.870533	4.912071	5.554335	0.068294	0	0.382326	0.577303	0	0	0
mRNA::NW_015449542.1:760-1397	8.893636	6.391922	5.360976	65.253665	6.422436	0	0	8.641549	7.729276	5.124021	0	0.645651	0	0.505052	0	4.266477	3.524237	0	2.653324	34.827367	52.764333	24.24188	28.197538	0	4.951632	3.257736	0	0	0	1.648664
mRNA::NW_015449543.1:735-1605	0	0	0	2.418816	0.236877	2.713224	0	0.482591	2.139612	1.950114	6.578265	3.578879	5.279366	7.114634	0.259644	0	0	0	0.167822	130.271801	153.213725	120.815596	193.109734	0	0	0	1.026921	0	0	0.431843
mRNA::NW_015449543.1:3829-4884	1864.233767	2549.632849	1820.891442	27.579834	2207.350442	729.901386	692.795048	88.040482	34.080553	11.597888	66.289867	43.781179	44.389999	71.805354	311.95938	547.228736	78.483711	101.743621	3074.767033	66.672615	62.502331	104.328443	80.492188	3018.770173	3.714051	578.09451	1270.404829	408.124573	29.70041	1045.438102
mRNA::NW_015449544.1:1136-3337	18.359801	135.940922	143.69092	253.024845	101.214578	9.729909	88.892639	161.562363	70.179201	62.731748	124.568484	104.003003	107.242146	137.560468	51.49286	142.227305	58.72781	101.751579	85.693137	29.841404	24.550922	22.881818	30.865984	49.795862	133.949827	103.296098	63.492779	64.54769	41.165324	85.886034
mRNA::NW_015449550.1:897-4848	0	0	0	0	0	0.104736	0	0.824017	0.058872	0	1.198629	0.964253	0.742428	1.106352	0.364324	0	0	0	0.305182	7.812861	3.851753	5.169915	4.687083	0	0	0.1174	0.866877	0.159619	0	0.24669
mRNA::NW_015449554.1:376-3750	12.413665	36.391011	27.345562	11.242682	21.393876	12.006283	12.781013	20.435426	36.155186	38.902955	33.310397	29.360475	31.398055	31.391666	27.226143	11.97416	19.514613	34.322978	20.330568	84.001459	83.990686	78.381669	82.981777	26.378366	29.9934	20.899558	30.791177	19.939776	20.974612	11.618505
mRNA::NW_015449555.1:320-3529	2.773102	4.588037	3.721721	4.991412	4.362512	4.666302	0	14.972064	12.798558	14.080444	7.659022	6.039824	6.795214	7.238498	3.881165	7.398698	14.124555	1.797151	4.831404	33.39602	38.112974	43.965731	31.778786	4.940938	3.824109	8.004511	2.7485	5.028201	4.40497	2.154768
mRNA::NW_015449557.1:359-1126	0	0	0	0	0	0	0	0.114332	0	0	0	0.12439	0.532249	0.133602	0	0.208242	0.626631	0	0	0	0	0	0	0	0	0	0	0	0	0
mRNA::NW_015449557.1:4149-4754	0.600445	0	0	1.832567	0	0	0	0.231742	0	0	0	0	0	0	0	1.09446	0	0	0	0	0	0	0	0	0	0	0	0	0	0
mRNA::NW_015449558.1:4014-4734	0	0	0	0	0	0	0	0	0	0	0	0	0.290426	0.145708	0	0.457785	0	0	0	0	95.157746	0	0	0	0	0	0	0	0	0
mRNA::NW_015449563.1:314-2169	1.095208	1.461107	1.255151	15.652191	5.371506	0.35833	9.057061	0.924048	0.542042	0.16823	1.558951	1.647475	1.926214	0.473738	2.350462	0.21009	0	7.67691	1.685657	40.752783	41.638331	49.363044	44.399401	0.794447	4.929769	6.816435	0.290854	0.21712	0	0.73959
mRNA::NW_015449563.1:725-2169	16.03749	12.085062	5.320109	30.730451	11.655591	4.19997	0	1.631211	0	0.33774	10.045557	5.66538	6.348048	5.517488	5.466382	0	0.234533	12.174343	5.194948	0	0	0	0	6.151129	9.263177	26.085378	16.757535	1.901564	0	4.687394
mRNA::NW_015449565.1:934-1768	0	0	0	14.631756	0	0	0	0	0	0.163342	0.4106	0	0	0	0	0	0	0	0	25.892792	19.550208	27.609743	37.560359	0.088596	0	0	0	0	0	0
mRNA::NW_015449565.1:3312-4346	0.957834	0.545492	0.301857	0.78912	0.38273	0.293812	0	0.077463	0	0.261739	0	0.084753	0.090238	0	0	0.275349	2.277417	0	0	84.942331	82.121671	94.131272	76.623669	0.067068	0	0	0.209199	0.823627	0	0.563163
mRNA::NW_015449567.1:2016-4654	8.025842	3.725496	4.347772	0.691345	4.978038	0	0.424991	0	0.338975	0.166565	0.775114	0.602045	0.403297	0.393492	0	0	0.133893	0	0	53.185177	42.310027	64.573681	73.411975	0.53581	0	0.62988	0.848701	0.209629	0	0.820567
mRNA::NW_015449567.1:2142-2981	0	0	0	0	0	0	0	0.101276	0	0	0	0	0	0.657164	0	0	0	0	0.353172	0	0	0	0	2.129554	0	0	0	0	0	0
mRNA::NW_015449570.1:6-1684	13.138742	11.573735	10.019324	0	5.834865	6.406571	0.74629	0.646895	0.805527	0.886882	0.583234	0.812717	0.869432	1.214997	5.60166	7.263285	18.564209	2.609992	0.652144	55.444125	71.22048	71.152999	69.182954	3.30149	0	1.557838	0	0	0	8.59049
mRNA::NW_015449572.1:1638-2004	0	0.479594	0	0	0	0	0	0.369404	0	0	0.389897	0	0	0	0	0	0	0	0	238.58918	162.532594	0	456.786391	0	0	0	0	0	0	0
mRNA::NW_015449574.1:953-2862	0.401006	0.770019	0.18831	5.698799	0.623861	0.584867	0	0.645405	0.281282	0.320596	0.80683	0.379807	0.802629	0.57187	0.313827	0.156245	0.521773	0.260354	0.344286	48.465025	59.704113	57.179353	47.701584	0.497866	0.242848	0.53005	0.941731	0.624353	0	0.536303
mRNA::NW_015449575.1:1261-2296	0.239154	1.961448	5.226053	0	0.191136	0.880046	4.535533	0.696302	3.704898	2.875625	10.852357	11.512292	13.879412	7.348785	1.828983	1.649948	0	1.839877	0	68.040472	0.767031	66.546085	0	0	13.850963	0	1.044799	3.947781	9.966776	0.562388
mRNA::NW_015449575.1:3401-4514	0	1.700316	2.412745	0	2.715183	4.065946	2.689067	0	5.468091	5.102986	3.87428	3.254542	4.376404	1.985242	1.834886	1.373159	0.750774	0.820655	4.089981	29.927217	35.760541	32.751146	40.439503	3.389979	0	7.871791	1.036829	2.401743	0.74994	3.223429
mRNA::NW_015449576.1:15-2308	0	0.043916	0	4.315015	0	0	0	0.394298	0	0.069561	0	0	0	0	0.669307	0	0	0	0	122.378835	51.113356	155.312879	67.868403	0	1.020672	0.071527	0	0	0	0
mRNA::NW_015449577.1:303-2398	32.328217	41.972944	31.092716	10.468664	34.546207	6.904827	18.86776	42.620443	27.456261	31.491497	26.514251	28.365727	29.258696	24.510377	54.151226	44.801253	54.101203	34.301366	9.613996	52.572103	73.198066	68.39169	57.861621	33.243343	57.274643	14.312887	51.315375	40.361952	38.196947	32.867272
mRNA::NW_015449577.1:2869-4535	99.388385	78.686395	87.397581	25.838783	43.136079	54.308834	48.520161	119.14352	64.627055	83.421962	39.636834	56.723915	54.485733	54.915042	100.145754	160.27595	179.49885	48.258154	40.520993	88.646264	69.431389	74.668232	73.138555	66.484055	101.120222	54.438319	88.070532	52.917896	117.652176	105.804346
mRNA::NW_015449578.1:3675-4633	13.390655	10.709704	9.585819	0	20.269224	10.439167	12.575014	3.1501	10.130565	8.588839	10.931873	9.018699	9.165511	8.878145	9.216053	10.385268	6.440389	15.70913	7.035384	60.308839	32.520909	22.117329	49.235445	14.130547	0	8.148731	8.082238	7.04927	1.357806	11.366018
mRNA::NW_015449579.1:86-1552	15.393493	25.608923	25.155672	91.342305	31.579487	30.554404	34.938383	46.846609	1.414879	0.862742	1.663658	1.613374	2.063923	1.787929	44.40745	4.788894	3.839943	21.502933	0.085406	24.48572	37.420873	37.535926	25.051104	48.103952	31.116782	0.959638	7.958737	24.801977	9.726102	17.363968
mRNA::NW_015449584.1:3719-4266	2.522462	1.008017	3.912258	3.232409	16.056593	0	0	0.186878	0	0	0	0	0.251619	0	0.552273	0	0	0	0.677405	45.288664	63.208852	85.779167	106.511189	0	1.4824	0	0.931978	0	0	0
mRNA::NW_015449588.1:123-2737	4.372562	3.350366	3.113431	0	1.952306	4.632873	2.826472	0.585138	2.253198	1.796666	3.519264	2.113724	2.272885	3.171513	0.294727	3.116442	2.9067	2.875306	2.213609	22.435034	35.759343	39.643456	34.193587	2.773511	0	1.356695	0	2.75431	0.728004	3.445629
mRNA::NW_015449592.1:775-3041	10.214815	12.917971	17.677682	0.432841	9.070853	3.544028	9.181611	0.095641	1.964034	0.422159	2.313244	1.637761	1.56435	1.58331	7.714837	3.069026	0.911662	0.427025	8.706956	23.078446	13.375221	19.657811	15.746321	22.28511	0.111819	2.347243	0.091775	6.093057	0.130128	3.514511
mRNA::NW_015449593.1:32-2460	3.078519	5.01672	3.535187	12.32118	5.768044	5.114918	1.407533	9.869489	5.758728	6.088516	4.654621	7.148424	5.080323	7.012714	1.349808	7.717584	7.548279	2.769036	2.120881	56.933598	55.669969	66.587504	63.706005	3.799038	6.710059	4.19509	4.22856	8.080147	10.549841	4.370884
mRNA::NW_015449593.1:829-2180	9.506038	3.608558	2.763792	54.45925	2.573657	1.416001	0	9.174881	6.941035	4.313223	8.466834	7.950732	7.611525	9.054284	0	2.064411	7.943907	4.391556	0	12.913197	24.158331	13.339268	13.64685	4.542732	2.854426	5.20187	0	0	2.510194	5.017793
mRNA::NW_015449602.1:25-1237	537.679468	610.373557	621.491548	446.572572	628.579826	876.760494	814.641544	817.450056	1075.914212	1088.042467	1003.541584	1008.71378	996.72227	996.316802	797.882454	1208.497043	1276.903904	1035.376284	786.421445	244.20592	235.203829	225.030339	256.517799	671.967562	766.409214	765.977304	519.280779	1182.60667	1083.425415	828.371781
mRNA::NW_015449604.1:797-1373	0	6.782976	2.566117	0.275472	0.414079	0	0	0.172624	0	0	0	0	0	0	1.512677	0	0	0	0	231.9836	225.022135	1560.509063	442.450729	0	0	0	2.171675	0	0	0.28712
mRNA::NW_015449605.1:17-1943	0	0	0	0	0	0	0	0	0	0	0	0	0	0	0	0	0	0.386208	0	0	0.118614	16.68975	0	0	0	0	0.103435	0.217498	0.124258	0
mRNA::NW_015449609.1:500-4003	6.660194	8.745798	7.05888	0	10.72158	4.886271	4.307897	0.582434	1.230145	2.809855	5.224551	5.286973	5.044579	5.469738	2.684587	14.19099	18.603875	9.54319	0	17.33064	21.156826	20.81065	19.287828	14.304184	1.682033	6.016387	7.516702	10.098513	8.230407	6.196029
mRNA::NW_015449613.1:1009-2508	0	6.785035	9.873079	0.289015	6.132965	15.109749	6.081279	0	1.189399	3.475103	5.380252	4.251731	6.849643	8.616033	2.818859	3.163873	0.345814	0.467059	1.616783	36.05625	25.585796	37.468645	30.074616	3.945299	0	0.59094	0.249086	4.855122	0.389174	5.216089
mRNA::NW_015449614.1:661-3358	0.691084	0.698029	0.886399	4.11251	0.639798	0.971685	0	0.86183	1.153748	0.345814	2.068528	1.284311	1.148951	1.696959	0.555693	0.956806	2.416864	0.428537	1.177832	104.51109	98.042905	111.169894	114.86667	0.543244	0.235223	0.827601	0.43188	0.781702	0.588921	0.889253
mRNA::NW_015449615.1:2473-3668	0	17.377921	14.422911	0	0	0	0	0	0	0.072931	0.707583	0.730143	0.59083	0.082372	0.166494	0.125799	0	0.245677	0	109.783037	91.039036	74.931304	134.611082	0	0	0.152186	0.176605	0	0	0
mRNA::NW_015449618.1:311-1521	4.694484	8.757132	11.341865	16.875517	27.976507	38.158029	8.273153	12.723925	17.087082	13.360885	16.487224	11.226636	14.294823	15.82273	10.969237	10.864439	11.954748	10.370816	23.425266	79.488319	66.057381	67.544611	99.426631	9.778778	13.179142	21.875165	14.100339	1.316755	0	14.048588
mRNA::NW_015449618.1:3262-4092	12.440353	2.969517	0	1.538337	21.156872	0.980325	0	0.546895	0	0.282326	0.61095	0	0.234135	0	9.112308	0	0	0	9.650466	65.187262	43.254881	49.490869	69.408231	0	0	0.431393	21.301793	0	0	0.92525
mRNA::NW_015449620.1:62-3750	0	0.552955	0.733692	0	16.674306	2.71481	0.866805	0.361878	0.08446	0.082391	3.427743	7.321059	7.715301	2.295642	0.087264	0.185376	0.649541	0.899272	0	5.052444	245.965403	56.240964	34.43981	0.805472	1.828736	0.421192	0.31051	3.511461	0.416177	0.628466
mRNA::NW_015449621.1:218-1553	0	0	0	0	0	0	0	0	0	0	0	0.061934	0	0	0	0	0	0	0	44.357799	16.197582	94.08162	23.244769	0	0	0	0	0.230505	0	0
mRNA::NW_015449623.1:3467-4370	0	0	0.498043	0	0	0	0	0.091915	0	0	0.189732	0.200623	0.213948	0	0	0	0	0	0	128.797238	152.195615	125.119419	113.564673	0.159343	0	0	0	0	0	0.421773
mRNA::NW_015449632.1:2083-3978	56.818946	38.516217	70.266825	0	0	110.636735	18.817206	0	0	0	0	0	0	0	124.87078	2.998849	101.763201	127.972107	11.466388	0	0	0	0	154.173903	0	13.094427	60.218063	154.261447	0	24.654381
mRNA::NW_015449634.1:609-2227	0	0	0	1.640264	0	0	0	0.044984	0	0	0	0	0	0	0.112664	0	0	0	0	0	0	0	0	0	0.051969	0	0.12531	0	0	0
mRNA::NW_015449635.1:1514-2348	0	0	0	0	0	0	0	0	0	0	0	0	0	0	0	0	0	0	0	0	0	0	0	0	0	0	0	0	0	0
mRNA::NW_015449636.1:865-2977	0.907399	0.383348	0.825279	0.469622	0.364647	0.217328	0	0.213886	0.971165	1.338867	2.177155	2.521429	3.147931	4.02974	0	0.238653	1.720751	0.229657	2.010728	37.125912	41.723588	32.349495	39.039853	0.58045	0.170238	1.395125	0.371098	1.424665	1.337231	0.641926
mRNA::NW_015449637.1:41-623	0.564489	0.691382	0	0	0	0	0	0	0	0	0	0	0.197722	0	0	0	0	0	0	0	0	0	0	0	0	0	0	0	0	0
mRNA::NW_015449639.1:1164-2894	55.390522	30.487132	48.008764	15.453663	20.334123	12.768615	28.901307	17.427856	59.657362	59.426626	60.966619	67.25413	57.815638	66.793326	22.333793	33.29314	46.801575	22.041306	43.90941	50.267507	54.197863	55.062823	47.384626	60.217688	15.246759	39.18682	41.022862	32.060156	15.9022	37.046766
mRNA::NW_015449644.1:199-2354	0	0	0.043457	0.056933	0	0	0	0	0	0	0	0.107185	0	0	0.079879	0	0	0	0.054146	145.430671	180.77022	153.985818	481.18492	0	0	0.227562	0	0	0	0
mRNA::NW_015449649.1:2965-3823	0	2.76489	2.468785	8.755128	6.189032	1.191176	8.209043	1.04838	0	7.130753	4.156012	6.26057	0	3.977212	0.882911	1.705707	0.799428	0.413019	0	12.001575	0	0	0	0.970096	0.484305	0	0	1.731088	0.726247	1.449329
mRNA::NW_015449659.1:852-3177	0.446172	0.474525	0.960232	0.262163	0.601387	0.096632	0.988778	0.626607	2.817261	3.301014	0.736873	0.919714	0.452912	1.237136	0.146281	0.56484	0.077131	0.102187	0.448582	36.555894	32.949252	37.531096	33.548294	0.051202	1.316482	1.671994	0.33743	0.289896	0.400245	0.121805
mRNA::NW_015449666.1:8-3719	16.144867	21.102347	9.490711	22.926326	23.445015	14.472503	13.425652	3.703799	18.50543	19.385113	16.895822	20.451947	22.785817	13.724546	31.211924	11.773799	10.062018	25.189667	4.731823	93.229758	94.033916	98.160366	94.355054	3.71657	7.184532	22.747327	43.509177	12.602297	25.890964	4.615272
mRNA::NW_015449666.1:2930-3742	12.543391	16.456009	7.98478	20.205635	5.69564	6.407838	4.696862	4.920321	8.405902	8.783198	15.370832	12.028906	16.0797	10.538373	18.09056	2.902958	1.373918	10.11334	0	12.49151	11.579968	15.234934	9.454624	1.478023	6.154194	8.369525	37.803811	5.913821	19.410496	0.891621
mRNA::NW_015449667.1:123-2175	0	0.395699	0.230965	0	0	0.112986	3.931961	0	0	0	0	0	0	0.040272	1.392617	0.118397	0	0.832823	0	5.978135	12.198289	1.705252	0	0.059245	0	0	0.623961	0	0	0.187428
mRNA::NW_015449677.1:94-1870	0	0.281305	0	0.774437	0.368166	0	0	0	0	0	0.041343	0	0	0	0	0	0	0.428014	0	122.318303	267.527897	101.451632	111.181226	0	0	0	0	0	0	0
mRNA::NW_015449679.1:2834-3746	0.283522	1.658176	5.038788	1.067717	0	0	0	0.090847	12.290091	8.925331	4.438934	7.0318	5.946526	7.50976	0	5.221799	6.595893	0.372723	11.255168	234.471349	105.542226	267.096308	295.35311	0	0.416916	17.460338	0	1.776693	2.650557	1.556443
mRNA::NW_015449683.1:704-1553	78.075153	21.671392	9.304066	0	78.477794	0	4.182115	0.280169	0	0	0.205982	0	0.232045	0.308286	2.153991	2.841208	0.270485	0	2.901777	46.302926	18.364934	58.072162	52.737649	3.876427	5.35966	0	1.650794	42.634645	0	2.161658
mRNA::NW_015449683.1:2844-3729	26.626026	19.5706	21.614848	39.727361	19.98547	10.538119	1.944011	25.606228	0.237338	0.98267	0.211764	2.648691	0.49267	0.896574	17.975002	10.266745	7.908947	14.89181	0.164985	48.550234	38.190145	54.051968	52.038202	18.338604	24.929181	23.530165	17.25439	13.613833	9.702543	12.62888
mRNA::NW_015449684.1:16-1183	0	0.332626	0	0.454359	0.17132	0.485554	0	0.639032	4.099814	5.226752	1.242434	1.51767	1.611793	1.508919	0	0	0	0	0.568181	36.81945	4.225579	1.413637	35.23255	0	0	1.327344	0.64693	0	0	0
mRNA::NW_015449685.1:1786-3375	0.832755	0	0	2.729767	0	0	0	0.499378	0.053633	0.156108	0.434229	0.312422	0	0	0	0.414563	0.400107	0.164928	0	33.521678	44.957075	31.577378	42.423945	0	0.053064	0.107704	0	0.623143	0.313969	0.233679
mRNA::NW_015449686.1:2917-3595	0	0	0	0.221249	0	0	0	0	0	0	0	0	0	0	0.382693	0	0	0	0	121.054883	72.97182	103.172108	0	0	0	0	0	0	0	0
mRNA::NW_015449687.1:1016-1951	6.884872	5.210932	7.739297	0	3.892779	2.402769	0	0	5.998476	7.804078	0.571071	0.422479	0.961326	1.145548	4.674319	9.06238	9.571866	0	0.760004	82.305931	55.125503	77.850189	73.782098	0.935212	4.062136	1.040668	3.765514	2.467982	11.498113	5.60388
mRNA::NW_015449687.1:2905-3680	0	0	0	0	1.019418	1.906052	0	0	0.640449	0.370632	0	0	0	0.309367	0	0.981885	0	0	0	0	0	0	0	0	0	0	0	0	0	1.193428
mRNA::NW_015449701.1:2197-3126	0	0	0	1.383748	0	0	0	0.531516	0.437582	0.9957	0.182774	0.193451	0.412399	0.311161	0	0.317222	0	0	0	165.36025	175.292705	126.669927	158.442707	0.422673	0	0.209901	0	0	0	0
mRNA::NW_015449705.1:6-1486	3.386041	0.814646	0.168636	0	0.475647	0	0	0.053876	0	0	0.07209	0	0.082866	0	0.199006	0.185173	0	0	0	48.295239	36.33466	39.361419	41.463254	0.077325	0.186918	2.082712	0.678686	0.88882	0.532419	0.380121
mRNA::NW_015449706.1:250-3479	0	0.159091	0	0.510618	0.280927	0	0	0	0	0	0	0	0	0	1.017883	0	0	2.210016	0	5.766824	8.579842	9.744558	10.554323	0	0	0	0	1.107365	0	1.41534
mRNA::NW_015449706.1:250-3087	4.59685	4.472011	2.850215	0	3.289692	2.078272	1.675436	0	0	0	0	0	0	0	8.337188	0.124256	0.062025	0	0	15.261942	13.533849	10.428999	8.03946	0.10757	0	0.801438	1.664828	4.704972	2.644327	0
mRNA::NW_015449710.1:3007-4343	0	0	0	0	5.833009	16.925082	1.021377	0	1.663574	2.170072	2.576959	3.142625	2.919234	4.882392	2.297929	2.003196	0.89113	0.627147	0.186345	0.181624	3.614895	5.402408	12.78916	2.730329	0	3.160152	2.954327	5.987144	10.762142	6.679159
mRNA::NW_015449712.1:771-1595	56.229029	55.775211	70.406203	0	41.654554	77.499344	30.888653	2.210016	5.470231	4.300992	15.981644	13.451318	12.386844	15.63244	25.029323	0	52.798859	30.129495	7.466948	81.447104	83.596054	75.929952	106.482382	5.753153	0	7.702765	1.673855	0.476837	2.778298	60.483274
mRNA::NW_015449712.1:1819-2575	97.37038	92.450575	119.478758	7.277684	107.947767	117.573871	7.774098	8.081557	8.546298	6.05624	4.385325	6.69889	5.689317	7.547747	31.590104	1.25767	77.970466	46.612631	3.119151	40.569336	59.785017	36.240029	59.285019	8.682759	7.423839	5.507017	7.422158	6.554045	3.951017	67.705884
mRNA::NW_015449713.1:2022-3618	58.856489	11.387356	14.898259	20.410394	11.301843	7.013693	6.430749	42.953146	13.482987	14.871507	26.174308	26.244416	28.079335	25.576305	36.371539	13.915386	18.993258	6.244428	7.133721	45.900006	55.010271	78.288465	44.489206	22.061977	47.813407	10.739017	44.327878	9.342988	30.542018	9.953156
mRNA::NW_015449717.1:2750-3758	74.958299	29.045994	43.544434	0.135251	74.86961	25.314108	2.049346	264.918351	11.138188	4.097566	22.746657	16.537861	17.266838	26.904534	41.411327	24.892144	5.665315	0	78.886082	0.266149	2.139768	2.515247	20.645804	83.256235	221.903906	2.125312	0.930705	57.048907	0.341299	4.352832
mRNA::NW_015449719.1:20-1221	10.799661	22.397675	13.686088	0	12.598817	9.763097	4.781182	0	5.473355	4.600103	4.028266	2.048229	3.675788	2.711611	1.819104	1.696241	1.870001	1.219296	16.752914	18.183522	13.674979	84.624588	88.720102	8.075287	0	10.826129	1.774361	3.991213	1.351833	6.408523
mRNA::NW_015449725.1:2464-3380	13.286521	22.315101	7.088403	9.755626	0	2.769821	0	58.439078	7.016115	5.846032	10.898078	13.633584	12.153151	15.095135	29.038783	26.046519	9.731744	17.786049	0	42.906595	34.838277	38.589447	24.71727	10.916859	27.818937	3.238538	22.556677	0.620541	0.529486	1.09514
mRNA::NW_015449728.1:4-1442	0.396289	0.408387	0.301372	0	0.128979	0.751544	0	0	0.136744	0.245628	0.512429	0.124461	0.658096	0.971144	0.261275	0.090214	1.148727	0	0.108857	30.455047	33.302204	24.272158	33.310392	0.048859	0.3576	0.142235	0.337466	0.104511	0.889948	0.361677
mRNA::NW_015449732.1:1098-1501	0	1.047025	0	5.405736	2.855927	0	0	0	1.379552	0	1.256251	0	0.720937	0.218121	0	0	1.752444	0	0	95.211345	50.237918	60.53151	83.741226	0.532424	0	0.615421	0	2.802436	0	1.16652
mRNA::NW_015449733.1:3-765	0	0	0	0	0	0	0	0	0.370884	0	0.564252	0	0	0	0	0.221563	0	0	0.952496	0	47.096042	0	7.245548	0	0	0	1.265217	7.907761	1.529518	0
mRNA::NW_015449733.1:1737-3463	29.930145	25.281323	3.574977	0	23.241969	6.14459	0	8.44645	33.421843	35.290394	30.612452	29.577927	31.506634	31.428867	28.88597	26.594564	22.371147	44.682801	24.170051	51.048819	36.956808	38.075535	27.916829	34.273036	20.581202	24.446914	34.929226	46.589295	22.016845	20.457572
mRNA::NW_015449734.1:90-1909	0.387874	0.301751	0.213847	0	0.141533	0.176404	0	1.649059	0	0.518767	0.290723	0	0.355684	0.303877	0.683625	2.479049	1.378996	0	0.69347	15.777958	30.45329	15.739047	24.982676	0.746483	0.997765	0.228057	0	0.563863	0.532263	0.925546
mRNA::NW_015449735.1:2118-3453	0	0.186399	0	0.11199	0	0	0	0	0	0.071136	0.713084	0.410401	0.438666	0.377527	1.465319	0.101599	0	0	0	70.703522	69.549921	31.720946	45.654855	0	0.298128	0.144226	0	0.588744	0	3.408911
mRNA::NW_015449741.1:2501-3353	0.941534	0	0.128423	0	0	0	0	0	0.716606	0.465724	0	0	0	0.481346	0	0	0	0	0	1.023925	0.680991	2.539875	0.757935	0	0	0.484448	0	0	0	0
mRNA::NW_015449744.1:71-791	34.322391	53.705371	64.485945	0	84.35298	189.430083	37.060954	0	14.403154	21.060802	14.869394	13.285247	15.828224	14.279384	27.093725	26.780428	38.227484	135.243606	36.793571	110.903403	87.599439	101.930564	101.273232	68.717107	59.326302	62.823723	10.063945	77.48409	59.552752	102.238858
mRNA::NW_015449745.1:65-1495	7.41047	1.592183	1.199017	0	6.034009	1.270676	0.927418	0.104777	20.381072	22.272487	22.675042	18.857257	23.996051	18.587744	0.13157	0	0	0.762108	15.606979	26.32323	23.409289	50.131116	18.305755	1.979434	0	15.974764	1.047917	2.241203	3.245057	3.525504
mRNA::NW_015449748.1:11-1301	0.554491	2.570871	0	29.751433	0	23.242649	1.110899	31.238713	37.096954	39.827063	46.334371	33.062333	36.701548	40.128791	23.933418	0	5.086032	33.425478	51.288081	45.579817	42.1265	38.413011	42.572135	0	0	30.505075	14.133495	9.278851	0	0.279567
mRNA::NW_015449748.1:1483-2621	0	13.023896	2.130768	56.280682	0.22156	67.259346	1.394302	60.315752	88.759136	86.953375	73.663363	73.107199	70.436267	75.151104	60.080337	5.370272	1.602016	102.589358	71.690426	95.391892	100.368896	73.365329	95.822726	0.173049	0	57.832291	34.091009	9.943252	0.892388	2.431585
mRNA::NW_015449753.1:705-3353	17912.40359	43401.31281	1031.729443	18.545234	44652.08634	83.353699	8347.547876	32834.36213	3979.04407	1123.611357	4427.166073	4203.056951	4055.421502	3458.632957	18832.62602	505.847642	64.432495	48724.11971	5932.52107	40.840447	34.011086	46.658855	32.637517	727.202827	51189.59097	4843.683897	21695.56619	877.399195	76.841887	2160.811143
mRNA::NW_015449759.1:2160-2583	1.080316	0.375036	0.339777	0	1.331919	0	0	0	0.661376	0	0.898269	0.303101	0.662233	1.965899	0	0	0	0	0	73.181616	54.510817	74.801213	83.488701	0.994846	0	0.644893	0	0	0	0.544416
mRNA::NW_015449765.1:5-2721	0.586041	0.447116	0.107789	0.095934	0.360176	0.90295	0.410628	0	0.74976	0.584375	0.321337	0.231969	0.330328	0.365822	0.190873	0.491507	0.46546	0	0.175789	11.749112	20.427871	14.935162	24.456845	0.157598	0	0.183649	1.21131	1.543248	0.976298	0.206254
mRNA::NW_015449766.1:1523-2674	0	0	0	0.692703	0	0	0	0.270695	0	0	0	0	0	0	0.876005	0	0	0	0	0	0	0	0	0	0	0	0.553378	0	0	0
mRNA::NW_015449767.1:1130-3052	0.75992	0.123212	0.210421	0	0.096947	0.366723	0	0	0.131272	0.169546	0.042493	0.367618	0.326348	0.19468	0.093222	0.129396	0	0.387217	0.126262	33.683298	22.518645	39.224402	26.872699	0.095916	0	2.96671	0	1.380957	0.498265	0.202532
mRNA::NW_015449768.1:1881-2924	1.183649	1.187425	1.493512	0	0.567975	0	0	0	0	0.086299	0.553024	0.419147	0.267724	0.179681	0	0	0	0	0.395436	25.831102	8.036427	10.835253	13.532758	0.132638	0	0	0.414126	16.751712	0.273835	0
mRNA::NW_015449770.1:67-3242	0.497521	0.550328	0.585642	6.295431	0.34683	0.202472	1.123452	1.391986	0.687448	0.832257	0.91597	0.233223	0.441593	0.335057	1.0293	0.613045	0.682071	0.937432	0.33964	52.361374	41.572233	32.260356	40.894369	0.519058	0.28389	0.228218	1.451722	0.773238	0.50711	0.859267
mRNA::NW_015449772.1:1914-2406	0	0	0	0	0	0	0	0	0	0	0.462617	0	0	0	0	0	0	0	0	352.152298	354.15239	228.917223	293.27363	0	0	0	0	0	0	0
mRNA::NW_015449774.1:5-1155	227.846319	338.629177	212.565722	129.372405	290.658654	364.358901	80.800246	566.604082	61.968027	68.301637	103.691142	123.055548	123.225605	117.99126	307.669565	385.99455	421.585407	218.81995	72.972759	11.613713	19.708415	2.872611	12.23677	13.613319	344.985359	39.133579	437.355619	49.708278	66.680384	270.811088
mRNA::NW_015449774.1:1327-3118	13.513434	23.138894	8.393397	19.003906	14.532445	11.42019	4.111834	11.035297	47.293124	50.188315	4.323454	3.400096	4.014539	4.44398	12.359031	3.444425	3.890993	8.057176	2.717946	14.697134	18.351844	24.567956	16.509901	1.298784	18.34424	12.059445	29.142445	9.296089	5.039281	5.093919
mRNA::NW_015449776.1:772-3217	3.358786	4.446468	3.185268	0	0.279756	2.567257	0.800346	0.19841	1.008931	1.053393	0.744733	0.41789	0.955181	0.535068	1.162836	0.263136	0.76207	0.360993	1.926105	32.586859	29.001183	41.351186	40.361498	2.427976	5.111803	0.479526	2.475998	2.008236	3.391288	0.925449
mRNA::NW_015449779.1:566-2983	27.143391	3.143116	3.701609	70.993128	2.233725	0.650846	0.943494	5.08831	0.066728	0	1.54652	1.699558	1.860794	2.61336	13.919556	0.049153	0.147659	0.780385	16.498326	7.074782	16.212894	8.94852	15.373755	9.216863	25.445142	5.472308	5.906891	0.05542	0	6.411245
mRNA::NW_015449780.1:2003-3207	4.01148	0.717317	3.231699	13.864686	0	5.968758	0	8.534879	3.323729	1.634515	4.87743	4.553206	4.956081	5.927006	4.0809	2.386587	3.655115	1.123919	0	0	0	0	0	0.493023	1.174541	0	6.418339	2.124712	6.447467	3.550038
mRNA::NW_015449785.1:931-3195	0	0	0	0.064507	0.191799	0.116346	0	0	0	0.036762	0.069434	0.149239	0.199977	0	0.171298	0	0	0.41982	0	42.852497	40.652216	38.805676	38.982127	0	0	0.077845	0.101365	0	0	0
mRNA::NW_015449786.1:616-3157	45.463593	57.076894	35.182351	12.695755	22.28538	34.219553	23.637934	32.432938	4.011639	2.679574	36.170044	37.729833	36.426541	33.471737	42.851383	53.41371	69.58403	41.895166	10.82163	74.51342	60.484986	64.218445	61.790264	18.142115	23.181376	34.958957	56.198726	34.628782	77.345937	32.923188
mRNA::NW_015449787.1:218-1701	6.65637	6.88931	4.902341	1.981783	3.966138	0	1.763373	10.842632	10.962272	9.280035	2.475332	3.2117	3.831336	1.825713	10.191161	6.09283	3.533462	2.894824	7.644197	10.601519	31.175279	10.015699	37.704076	6.534537	9.226474	2.637242	14.986972	9.767058	5.655333	3.756419
mRNA::NW_015449787.1:2134-3287	47.914972	10.701243	22.800526	38.142897	3.545439	74.020447	7.105477	187.603208	82.555779	84.275723	1.507909	2.096639	0.153813	0.591966	74.264316	120.812771	36.785319	39.852606	1.691578	85.936613	86.280497	48.537414	86.93044	0.267526	80.191533	3.169747	52.142632	74.102069	111.084509	65.241027
mRNA::NW_015449789.1:301-1654	26.153848	28.865778	10.337376	30.797282	22.526541	11.841714	9.190905	0	10.92318	10.359097	29.154791	23.402177	29.31626	27.22187	19.08011	1.280162	3.121301	14.859805	16.989361	36.285786	25.739245	12.12985	34.781516	29.687179	0	8.510929	23.317033	2.901091	8.155283	3.487815
mRNA::NW_015449791.1:6-1077	0.388772	0.209036	0.269343	0	0.711721	0.277579	0	0.273803	0	0	0.537192	0.538872	0.336793	0.378536	0.387222	0	0	0	0.127217	21.632332	47.426844	20.884759	24.282653	0.308609	0.5104	0.283434	0	0	0.527534	0.42866
mRNA::NW_015449794.1:2192-3167	102.034942	39.290352	35.361296	506.887338	77.758075	86.959645	33.574533	98.015127	63.77859	46.735285	87.303511	43.69537	55.820305	71.275842	46.631733	73.937117	42.5851	54.620614	83.912634	30.272023	34.332234	28.874124	28.443004	71.025945	48.659875	52.936073	68.507283	45.940264	19.413266	67.653544
mRNA::NW_015449797.1:5-1077	47.990027	50.392851	43.323212	0	12.029433	36.753856	2.965917	9.734264	35.076053	38.200489	27.701174	28.563473	27.416483	25.997836	1.964954	43.210442	38.570546	5.386047	20.49106	15.42253	19.028623	19.82862	7.264436	45.736571	27.632945	16.561872	12.501876	48.809716	36.955778	11.960526
mRNA::NW_015449798.1:1568-2245	4.244694	1.686777	0.613882	1.431294	0.446066	0.636367	0	0.143907	1.39215	0.555707	1.824034	5.735165	2.981031	1.528037	0.387214	0.286876	0.37863	0	2.085907	31.437334	11.192472	5.965827	15.921742	1.783745	0.170782	1.77332	0	1.296318	1.011276	0.214736
mRNA::NW_015449800.1:370-1843	119.635171	327.585415	243.579222	0	16.432185	359.574635	350.435492	16.62774	577.714409	628.116435	735.893692	838.873766	847.002841	673.031904	30.820833	715.322852	864.203156	926.111971	282.987205	132.930245	139.985015	138.515553	197.080849	30.977569	34.183348	338.98314	50.099619	37.395063	193.301745	336.651423
mRNA::NW_015449803.1:180-3135	4.682026	1.219148	4.249914	0	2.382789	0.831699	1.509391	0	1.070407	2.828532	2.074574	1.637232	2.205141	2.433329	5.556288	4.296718	4.938372	0.234137	0.790066	42.330108	38.239152	47.91912	40.7198	1.401634	10.316487	1.639535	0	8.749046	22.563777	6.174446
mRNA::NW_015449805.1:35-688	0	0	0	13.17334	24.246727	0	6.966671	23.891156	7.732894	9.782154	5.023874	4.157975	5.11905	4.059082	12.622454	0	0	5.530071	2.79716	18.789967	15.119944	5.794686	8.832541	11.499525	21.126554	2.487384	15.375847	3.196548	22.584055	0
mRNA::NW_015449806.1:8-1883	26.804682	25.421988	30.074921	7.760202	13.262648	25.092789	34.368135	11.345582	34.002872	34.483672	25.802174	27.690931	26.36306	25.833826	8.460453	35.212936	37.656487	17.057405	9.073738	16.538904	26.826904	21.817628	25.852712	16.297745	5.358233	17.299912	13.152813	22.464536	36.409856	23.227944
mRNA::NW_015449814.1:826-2732	22.527877	16.87049	19.267738	0	14.759188	10.890616	17.637079	0.04674	17.530341	17.017711	12.081595	13.139681	14.766508	15.200304	4.08291	41.634126	49.501756	16.169515	10.146854	67.051745	66.379023	64.035773	54.113387	6.957598	0.303924	4.628558	19.936123	8.064077	20.491253	16.846032
mRNA::NW_015449815.1:6-1546	5.241749	8.066571	5.55577	9.983437	5.992553	2.844402	4.186418	5.803466	13.474368	12.787815	7.485628	6.688456	8.820532	5.550684	9.105337	2.773163	2.618946	7.050227	4.016009	104.517348	99.791907	86.915845	96.942028	4.512642	3.558207	5.082656	10.592073	6.697662	8.977971	2.521026
mRNA::NW_015449821.1:353-3060	1.125763	0.718956	0.40567	0.122527	1.866048	0.397969	3.16036	0	4.158619	3.413239	0.350892	0.482584	0.413197	0.207527	0.464609	1.321791	2.54462	5.990724	3.815897	68.422706	76.075834	63.081262	53.123379	2.876019	0	2.910502	0.097166	3.6336	1.283233	1.777705
mRNA::NW_015449822.1:7-456	137.875359	146.428272	144.203373	0	80.833492	64.902771	83.591638	74.855292	237.69766	232.543611	234.212104	204.21197	227.723733	219.831508	27.003429	24.151502	5.475907	51.484526	173.076331	119.45675	102.032914	85.659831	106.670971	173.914491	0.611206	126.602834	0.729003	70.741414	27.774932	65.617158
mRNA::NW_015449825.1:499-2996	22.464197	27.108144	26.442014	72.007105	14.53586	33.744643	22.098398	20.198811	3.991828	3.329571	39.600307	24.700697	27.870111	38.777092	19.073155	19.306795	26.862583	16.139016	24.328832	60.347974	49.428809	60.296661	50.340462	19.574628	36.420858	18.305507	31.590712	16.611039	16.576689	21.008486
mRNA::NW_015449826.1:1466-3030	7.900456	9.503812	9.798164	11.197868	5.847507	8.148857	8.142976	14.335297	26.803983	25.300623	22.305169	24.813151	24.815382	22.41215	8.965097	15.346872	8.604499	0	7.499929	20.923244	32.848688	39.523349	27.727805	19.902158	3.822553	12.577367	3.460925	1.999067	0	4.596307
mRNA::NW_015449827.1:576-2518	0	0	0	0	0	0	0	0	0	0	0	0	0	0	0.361207	0	0	0	31.554949	4.634342	0	22.498049	3.502782	0	0	0	1.435069	0	0.36912	0.150039
mRNA::NW_015449828.1:2882-3635	4.812951	3.070096	2.027474	0.57427	10.901618	8.680224	7.833678	0	1.006956	1.594728	8.389481	3.98417	5.825886	6.161611	1.825434	4.867574	2.72338	8.832692	18.285404	51.040508	68.279165	73.429055	46.290975	14.191403	2.823073	6.473016	0	23.757626	3.655727	2.91311
mRNA::NW_015449829.1:782-2852	10.425757	2.738988	6.14928	0	0.939592	9.803132	0.570251	0.101888	0	0	0	0	0	0	0.251207	0.117215	0	4.23719	0	89.438024	0	0	11.499842	0.087487	0	0	0.191259	7.912293	1.140944	4.498684
mRNA::NW_015449835.1:26-1434	66.113383	38.474562	26.829972	31.184858	41.748173	9.37072	15.7656	83.311016	39.504065	40.673159	33.990488	53.029469	46.589282	37.624456	74.497134	34.561497	27.956413	48.613191	14.750976	25.5267	10.350447	15.568965	24.210428	46.560337	93.386864	22.501509	121.667466	33.12662	37.792914	16.947897
mRNA::NW_015449835.1:1684-2961	61.281988	59.694952	16.717623	20.711835	16.156991	5.130523	21.814744	18.030022	1.164305	1.864214	0.973174	1.087241	1.574097	0.682561	58.753363	21.200207	47.28925	0	0.814651	10.66244	1.877179	26.063675	3.30472	1.00284	56.273166	0.303671	79.039872	72.802471	30.923012	3.928351
mRNA::NW_015449837.1:212-1237	0.630394	0	0	1.347113	0	0	0	0	0	0.165654	0.669111	0	0.323627	0.258196	0	0	0.209498	0.622955	0.134945	23.69377	16.510108	21.721063	24.535405	0.063669	0.214039	0.150496	0	0	0	0
mRNA::NW_015449839.1:7-2773	1.903081	3.073353	3.549875	4.689069	2.677188	2.278496	2.009599	0.369894	0.02878	0	0.201206	0.162984	0.057319	0.08689	0.360056	0.628537	0.887096	0.083218	4.703914	8.617449	7.800477	2.172394	8.114586	0.908886	0.825824	0.057499	0.840876	0.569651	0.622787	0.997248
mRNA::NW_015449842.1:430-1779	0	0	0.314871	26.108958	0.138959	0.784609	0	0.167253	0.465895	0.575067	0.483126	0.570434	0.454183	0.134138	0	0.097628	1.372421	0	0.192273	164.216822	153.045597	193.121456	219.506677	0.09614	0	0.786201	0.168416	0.586721	0.400301	0
mRNA::NW_015449846.1:1291-2955	0	0	0.116729	0	0	0	8.300711	0	0.593229	0.539691	1.694907	1.29272	1.937107	3.219106	4.244674	0	0	0.161225	0.365935	27.893083	28.762407	29.843082	19.327194	5.644118	0	0.441877	3.23423	4.25803	0.889755	3.597804
mRNA::NW_015449850.1:373-1796	14.768547	4.966223	0.884001	4.943996	19.821555	18.873785	22.008151	6.433989	2.950614	7.275994	27.941224	23.842329	24.740833	26.335684	9.386912	35.922553	41.16013	4.083702	12.98523	30.489118	14.302399	20.643396	23.170325	11.436267	30.475538	8.110777	1.74636	11.774445	17.949573	28.985015
mRNA::NW_015449854.1:2452-3235	2.131536	2.891987	1.354808	3.678546	6.820814	2.805606	3.356748	3.491629	6.457508	6.584033	5.968872	4.439295	6.370527	6.584991	2.705473	1.799271	2.681112	4.369515	2.158055	21.590199	55.105992	51.081173	35.653209	4.810053	7.327795	6.068705	3.046639	19.878884	0.881258	1.861097
mRNA::NW_015449858.1:824-2259	12.251815	17.8164	17.324321	35.062378	10.595269	1.798327	15.689336	26.459813	14.783962	16.555839	12.564517	15.452299	11.920803	12.794769	8.725289	16.165127	17.077871	14.003046	4.492318	40.001065	41.157243	32.976141	45.562157	10.922379	25.560957	9.152527	10.785993	5.442685	11.415828	8.543582
mRNA::NW_015449861.1:279-2996	1.674666	0.961898	1.083027	0.767698	0.587019	0.406866	0	0.221196	2.298305	2.215662	1.442316	0.788511	0.462929	1.954285	0.347567	1.574748	0.824019	0.646894	0.623237	41.876047	26.646065	33.119843	43.036272	2.029363	0.270169	0.765208	0.245317	1.122256	2.874052	1.202018
mRNA::NW_015449863.1:17-1319	12.164627	41.157261	40.227402	0	57.21898	41.587238	34.952455	0	93.285825	91.152115	67.663144	47.643475	56.754653	49.986092	19.306383	32.778292	29.707467	68.879382	40.51196	27.208658	32.695843	20.684054	9.180527	58.782567	0	23.379736	61.915643	90.636266	59.957703	28.732431
mRNA::NW_015449863.1:1728-2869	84.784784	107.719994	155.479979	0.296684	85.075336	126.308968	132.063753	0.151149	90.84074	93.647184	35.197967	36.133621	38.789068	36.954638	13.772992	67.580897	59.716368	88.622028	146.518063	48.292148	52.849799	51.449429	37.414495	152.133456	0	64.136339	50.317926	363.263955	85.668366	72.898578
mRNA::NW_015449864.1:1392-2770	8.158346	13.410347	14.623481	0.28104	12.876458	11.610003	12.702879	1.630461	19.861075	21.390531	0	0	0	0	4.001256	15.59342	23.865049	26.020778	7.915434	35.034034	56.722198	27.678692	36.21534	0.142018	18.674806	0	7.051637	18.344789	12.218962	0
mRNA::NW_015449870.1:13-2747	0.815388	0.405846	0.236083	1.927333	0.577106	0.159379	0.40745	0.606904	0.297572	0.04142	0.052602	0.19607	0.232489	0.219708	0	0.506263	0.137265	0	0.913169	17.75922	20.91389	19.975033	18.785617	0.177008	0.067429	0.187869	0.854736	0.635211	0	0.272364
mRNA::NW_015449872.1:483-1236	864.337769	816.794095	1304.020473	0	901.463599	1008.382161	333.584059	315.513918	1353.171042	1461.407358	118.046207	112.051731	140.182714	135.932315	459.193929	1150.234881	516.773568	365.936915	475.777619	126.258412	111.288608	146.430652	173.591204	0.249474	5.143573	870.908578	45.871113	968.548657	656.267042	967.616146
mRNA::NW_015449875.1:1064-2720	0	0.06282	0	0	0	0	0	0	0	0	0.044843	0	0	0	0	0	0	0	0	245.380877	93.1859	0	56.351783	0	0	0	0.488493	0	0	0
mRNA::NW_015449876.1:1564-2707	3.191027	2.29811	0.147107	3.15293	2.358049	0.374016	0	0.329339	0.854463	2.229914	2.352336	1.521621	1.347282	0.66103	1.070613	0	0.210703	2.257667	2.172293	17.413376	28.325737	40.099658	29.40133	1.694444	0	4.197859	3.315506	2.383405	0	0
mRNA::NW_015449877.1:746-2159	29.789897	13.692602	17.850709	0.101836	1.613351	1.302914	5.851453	0	23.417402	24.862206	25.317529	27.730697	23.292745	28.755893	8.405387	0.195636	0.147886	1.163093	2.624382	11.397662	16.938681	10.810785	17.89447	0.771692	0	4.516848	14.485151	0.9758	1.824077	2.163469
mRNA::NW_015449885.1:1604-2873	6.397901	0	0.806418	9.589929	5.414274	1.270601	1.100874	3.550968	1.6901	1.354021	0	0.282605	0.439043	0.508688	1.534817	1.46418	2.237121	0.933611	3.375123	36.927386	29.051169	70.125697	57.79876	1.6769	2.786914	3.251815	3.810035	1.069991	0.300464	2.338794
mRNA::NW_015449888.1:1844-2410	64.941809	2.763776	5.647631	442.309722	2.080907	0	14.300524	846.956345	51.065787	64.264718	159.389482	162.564169	142.552915	210.988184	201.780595	0.377497	0	5.62605	77.763572	18.430646	15.883864	6.50125	0	5.675141	3.459927	68.898631	15.535321	0	0	136.981996
mRNA::NW_015449890.1:1554-2893	7.704965	3.949708	6.204298	3.020503	0	6.289455	1.018085	6.171518	7.148491	5.71724	5.557035	6.077823	6.829103	9.235689	3.033471	0	0	0	6.139969	32.168985	56.011026	46.655375	57.423824	0	3.621654	6.383183	7.571026	0	1.878273	0.531186
mRNA::NW_015449894.1:6-1127	34.933486	31.891306	77.777678	0	28.196453	78.289735	6.523294	18.378408	40.844993	43.348514	40.04444	34.486797	42.016966	47.527421	58.505317	47.836741	100.040475	25.154714	41.887915	40.812017	28.376461	9.634275	33.615557	14.703229	0	18.225579	28.229475	40.580918	39.276186	56.590203
mRNA::NW_015449900.1:40-2225	0.194189	0.046165	0	0.504749	0	0	0	0	0	0	0	0	0	0	0.078601	0	0.082762	0	0	0	3.489162	0	0	0.027441	0	0	0	0.062362	0.428394	0.043535
mRNA::NW_015449901.1:466-1087	4.213425	3.376366	3.087639	5.590924	2.463432	0	0	0	0	0	4.899802	1.891878	4.1218	4.603657	0	2.950102	4.060292	0	0	7.877787	47.716936	37.88996	14.044365	2.291841	0.948835	2.286782	6.513637	2.218437	3.783766	1.379548
mRNA::NW_015449907.1:1419-2744	8.920792	20.017572	4.367594	0	10.320406	4.497716	12.830116	0.217149	27.853784	27.170349	17.841221	14.628156	16.053669	19.877356	6.766239	13.598711	11.070347	24.694831	25.672799	72.422388	42.819425	55.851033	61.896855	6.37331	0	6.528651	2.3182	5.956429	1.905075	4.293346
mRNA::NW_015449910.1:35-1265	17.26577	16.078348	9.566973	5.820457	29.638429	6.546065	10.025484	15.766017	22.859017	20.827156	16.827361	17.271131	19.70003	18.011117	18.114222	2.551073	2.480831	2.885727	5.616858	13.215754	11.401602	32.400039	20.838332	42.272449	16.815448	9.79555	17.464234	16.512474	13.536048	2.873736
mRNA::NW_015449914.1:1430-2452	102.425047	18.966349	26.01938	0	13.875272	39.60018	9.046096	5.659758	53.693662	57.655298	55.782581	58.501265	57.883294	62.858373	44.436207	96.123417	156.6532	18.255817	34.118345	23.293498	36.307238	30.13261	36.979131	8.386727	11.054999	12.729215	0	2.436467	5.399547	78.886084
mRNA::NW_015449930.1:6967-22424	0.284286	0.730053	0.499614	2.280121	0.722808	0.617341	0.440804	1.122992	2.54845	2.403642	2.485509	2.703281	2.779865	2.973175	0.827158	0.911717	1.159709	1.19409	0.935139	76.379707	74.339342	79.248372	79.578747	1.338156	0.642212	1.373987	0.513049	0.771358	1.127159	0.587744
mRNA::NW_015449930.1:23310-28307	56.139107	72.391851	46.532374	30.959286	51.366496	40.853309	68.14955	36.66017	78.35472	75.402683	58.674632	62.432488	67.202172	54.088442	62.799766	49.745293	42.413143	78.408011	43.32311	92.71405	93.051989	97.739837	101.517251	61.04725	53.764042	46.186797	71.143159	64.01617	58.534849	31.291245
mRNA::NW_015449930.1:29199-31137	863.861208	1602.280518	1360.004749	10.229924	1118.793334	991.335583	1152.80553	1243.57555	1396.60623	1488.314307	1528.656984	2008.568069	1887.483708	1507.1184	1784.221336	2123.4247	2427.988591	1996.926399	794.739725	112.535912	120.001303	126.088681	134.555184	1126.163219	1282.324942	940.835811	1538.981917	2198.660555	2399.377549	808.74072
mRNA::NW_015449930.1:31605-32456	29.663822	77.749038	93.498253	2.154224	38.741467	124.455454	97.867772	52.870716	267.34171	259.575224	104.615558	100.973649	97.386511	99.86145	67.880948	91.945835	52.837852	108.490118	49.677377	104.608033	114.590472	112.381876	146.889757	80.784515	79.920627	78.061901	52.481044	164.597521	116.556909	59.368708
mRNA::NW_015449930.1:32509-37420	4.413507	12.025863	6.549454	13.171033	14.834598	5.071487	0.763273	5.417422	20.863384	19.868498	8.619141	8.261921	9.495535	6.838273	11.263592	3.414034	3.12539	2.897499	2.012371	92.760885	95.495235	95.985997	102.234085	1.792941	5.857264	6.50814	13.484684	13.480453	10.034416	4.903269
mRNA::NW_015449930.1:32509-36626	110.488247	119.681602	92.843772	54.880895	100.336799	63.934689	84.925949	91.892925	157.656378	156.311547	159.322962	163.157978	173.152121	149.623828	113.412993	100.454864	113.227414	120.251211	78.249962	0	0	7.115093	0	116.007195	92.604702	106.253761	134.266516	152.332545	115.012878	58.356445
mRNA::NW_015449930.1:38896-40951	37.678257	39.160553	37.811425	32.378219	35.734705	34.397365	43.158382	46.978865	43.44488	48.73813	39.753252	37.257781	37.383445	39.401458	34.288865	42.551348	43.502731	34.321712	27.158488	98.328732	94.220759	100.196237	114.563851	41.75239	31.835652	35.295773	32.675255	55.667239	59.608778	37.935806
mRNA::NW_015449930.1:40963-46118	3.180171	7.327919	9.259095	2.852815	6.869179	7.938195	6.787756	8.312084	8.987264	9.326706	6.581432	7.670036	6.687781	6.899111	5.11083	16.521629	18.183183	16.804723	9.618133	87.454534	84.20153	86.664644	98.697283	4.630361	8.48455	5.347665	8.113545	9.892616	18.28122	13.686025
mRNA::NW_015449930.1:48122-49966	44.666149	39.533697	44.26195	28.162638	41.094818	40.845515	48.840683	52.444044	70.661504	75.546047	76.29483	77.412731	76.966919	76.157108	48.611182	40.201093	51.841707	52.495069	49.335188	106.943355	104.931301	107.408479	122.297163	54.119917	46.518129	39.126567	40.57005	43.261285	46.861415	45.011947
mRNA::NW_015449930.1:50040-52481	31.815104	52.65878	47.102622	2.288477	40.275686	35.452177	55.00892	44.365669	60.196515	71.13632	58.127458	65.847668	66.952348	51.173181	62.728003	54.39497	57.462192	59.290001	39.920443	109.50748	109.118919	110.546259	120.960331	61.919581	55.430992	42.631543	61.009015	59.226953	67.378664	28.424869
mRNA::NW_015449930.1:52803-55364	35.936388	53.762013	40.546163	12.28455	41.206901	36.667016	50.6221	40.235638	53.940879	51.767925	50.170275	51.783188	52.19127	47.56979	47.861153	56.341823	48.920165	60.475167	42.153836	101.238272	96.466714	109.440047	110.406516	59.274451	46.595806	32.228524	50.960211	62.309732	55.223092	32.132852
mRNA::NW_015449930.1:56484-57628	1672.241988	351.055242	1630.828438	4181.796217	308.261128	1612.652632	184.168079	1486.799244	167.229813	233.942093	1348.481747	903.068404	1088.688408	1504.68628	823.816876	245.546006	763.690902	257.841666	1263.565502	136.192214	146.278776	145.794205	170.014589	194.129814	460.068725	659.523551	1232.981326	297.165019	323.252344	1022.57977
mRNA::NW_015449930.1:62405-66821	61.034344	90.299045	59.175061	87.866523	61.134092	50.654962	50.837048	38.184267	80.147797	84.210096	87.347628	93.365341	94.48376	78.744824	85.792529	66.441624	80.371743	85.549638	22.096578	104.299072	110.203628	110.974739	120.802658	28.678489	46.821365	65.307029	101.448978	83.167354	92.202822	33.530061
mRNA::NW_015449930.1:71645-75050	73.379322	94.340403	82.232017	45.900536	63.112415	72.222532	47.116787	73.457223	91.150645	94.025328	83.835953	87.267881	87.757336	79.323221	76.765009	69.720793	72.583202	77.186751	48.825865	98.60064	95.588952	101.726987	114.211082	57.083204	62.287648	79.29179	79.89956	68.915822	92.402306	76.004066
mRNA::NW_015449930.1:75903-78852	152.816674	165.480478	201.853335	185.447421	104.378886	197.222574	183.875163	118.211673	108.75084	111.846052	140.505973	139.217069	146.999155	123.746173	157.548577	69.748947	95.934064	122.080806	143.033795	96.132772	95.522811	101.638186	113.922552	217.093016	157.424209	112.695119	134.087527	89.978557	51.214895	202.51711
mRNA::NW_015449930.1:79815-80811	0.75492	1.481141	0.945588	4.925996	0.399832	1.238937	0	1.377167	2.552826	3.191043	4.341357	4.604001	4.019064	7.307315	0.640796	2.164752	2.17039	0	0.558398	83.358463	79.186439	71.691909	71.419971	0.771298	0.464699	1.150163	0.436566	0.691895	0.583005	0.709368
mRNA::NW_015449930.1:82114-83218	117.182047	121.398904	126.919882	49.606081	121.4783	119.573568	88.525084	169.46301	194.332187	189.389378	165.893152	173.068038	162.070362	181.702047	97.42296	144.34241	181.365458	85.039335	120.119696	126.236138	136.581808	121.81701	145.730437	144.823434	126.64715	114.735041	97.023399	95.405935	142.585845	132.608678
mRNA::NW_015449930.1:87396-94338	15.922803	23.223524	14.893604	8.891256	13.849094	10.344024	17.287649	12.671618	27.723712	28.022571	18.237428	20.065984	21.352686	17.871258	25.942002	13.381074	12.770528	24.972551	9.692418	80.564701	85.637035	89.8295	90.273484	15.366944	18.521183	17.889792	24.109553	17.054625	17.797695	11.704663
mRNA::NW_015449930.1:91212-120016	2.80152	3.769681	3.7318	7.381758	4.067186	3.359193	2.828211	5.211658	3.831122	3.511504	4.216158	3.403337	3.697984	4.550854	4.929606	5.884346	5.704331	3.197732	3.273052	63.289024	66.345369	73.481873	72.668002	3.186685	4.925665	5.571767	5.561347	3.680444	3.094014	3.762202
mRNA::NW_015449930.1:117194-120014	17.263447	12.066543	11.637479	28.591274	24.003579	18.028195	15.457135	18.429012	16.260364	11.705169	15.246659	11.942473	13.008582	13.678347	15.037219	12.824692	4.696205	14.88746	12.424251	15.658975	23.13679	7.410869	12.055486	13.396102	5.454034	12.524669	13.349393	17.469539	7.740037	17.151301
mRNA::NW_015449930.1:94331-95487	20.722737	28.158506	25.484693	0	12.772351	25.445055	30.067187	40.151625	62.117194	70.91776	38.384918	42.092375	41.443646	37.686701	30.587549	36.994276	34.290869	35.781928	33.881271	35.440085	22.395114	20.507296	14.9978	24.670994	34.236964	29.798667	24.335105	23.810328	51.238087	25.936074
mRNA::NW_015449930.1:98144-105048	0	7.846173	1.810005	0	5.314812	5.078641	19.99392	0	10.362523	12.098304	5.688824	8.927889	9.381178	4.552643	8.574459	5.55749	2.42974	27.409738	6.855539	14.925493	12.624632	9.765395	16.216016	8.783933	4.18049	0.832309	3.944314	21.206042	9.943071	1.082695
mRNA::NW_015449930.1:101068-105048	22.488711	35.656229	28.936287	9.0255	23.508598	17.016459	15.26898	25.592771	47.069385	42.914511	40.576726	43.075395	41.341736	42.145861	18.059068	41.85454	33.636152	15.01231	18.913108	6.559858	9.731098	5.203	0	34.659947	25.83967	23.811794	31.842689	40.511321	44.923174	17.650944
mRNA::NW_015449930.1:104999-115577	0.000001	0	0	0	0.000001	0	0.000002	0	0	0	0	0	0	0	0	0	0	0	0	42.186104	48.017921	49.620439	48.170462	0	0	0	0	0	0	0
mRNA::NW_015449930.1:121356-122484	804.507139	1006.430325	888.107444	927.548906	1402.545391	870.508742	1265.17145	560.664002	316.160067	166.179298	286.608198	222.549722	246.967602	301.342614	755.445304	802.688206	259.112451	840.951398	1382.097136	131.734485	138.263978	139.584028	156.802375	1076.387601	623.423129	392.998578	630.758298	756.480444	204.417474	855.598577
mRNA::NW_015449930.1:122717-130605	0	34.228169	31.499537	30.122684	0	32.705358	0	0.854635	55.026882	54.069786	41.459748	28.73601	29.571851	0	38.945362	32.190526	31.04162	36.362687	33.226906	82.710912	83.990765	84.738683	88.405632	30.839757	31.266258	38.352932	26.176296	34.093617	0	21.320587
mRNA::NW_015449930.1:122717-130603	29.990064	3.768184	1.067696	0	32.293376	0	30.288166	27.415471	0	0	0	11.231549	12.908032	39.459168	0	0	0	0	0	0	0	0	0	0	0	0	0	0	29.018352	0
mRNA::NW_015449930.1:131623-135686	22.277053	23.567893	15.421232	3.885897	22.377445	16.600568	29.040367	22.431808	29.79615	31.66056	42.48543	48.60898	47.967546	39.817745	38.997598	41.571978	54.731701	48.716296	15.751175	95.299517	95.223511	101.468116	97.321441	36.899122	30.337875	30.655169	43.081865	42.391371	34.570088	12.728026
mRNA::NW_015449930.1:136150-138783	5.913642	7.464737	6.85655	29.445151	8.076412	4.831161	4.685413	17.044196	29.792861	28.101215	23.945974	24.159889	25.828576	26.894472	9.262899	11.166792	14.490992	4.848423	12.917888	92.169538	92.619552	93.867508	100.312986	11.065839	8.450466	13.717293	11.74121	6.327186	5.53273	10.297141
mRNA::NW_015449930.1:139534-141479	15.295132	14.798633	28.936249	114.058549	14.645093	24.20438	7.3996	48.52632	6.761529	4.546922	33.375555	17.310385	16.267161	21.387122	24.336768	13.349885	66.221922	21.617669	38.078468	106.630449	110.471563	106.086966	103.895257	20.593217	12.69092	24.964305	24.866802	15.618619	11.544553	36.143033
mRNA::NW_015449930.1:158616-160384	20.418609	20.601939	21.083025	22.288376	14.769115	27.339106	17.422424	23.838433	50.914954	45.766849	36.447793	33.348514	34.762035	42.240397	21.327061	36.815137	49.6024	36.448913	29.220717	99.821032	94.242376	100.877209	107.049797	24.126131	19.300141	28.523564	22.040015	23.178476	30.711233	25.581368
mRNA::NW_015449930.1:160350-164200	32.78208	37.547426	30.389243	23.193807	33.707583	26.789157	38.546944	35.071753	97.042678	101.076818	73.858488	83.039439	87.518969	80.251209	46.548252	39.49977	45.449526	50.6298	40.079095	77.362965	75.26102	84.065518	71.535693	45.451219	36.472378	57.607234	43.937025	43.283705	58.322037	24.703678
mRNA::NW_015449930.1:164985-167327	0.987924	0.599171	0.635117	3.53746	0.447463	0.383143	0.490043	0.799168	0.794571	0.874246	1.057698	0.456178	1.13544	1.286099	0.652759	1.273214	2.600953	0.810373	1.133089	71.721523	64.832345	73.011302	66.902543	0.431703	0.343037	1.174746	0.669598	0.287443	0.395304	0.803475
mRNA::NW_015449930.1:167225-169916	1.770444	0.220959	0.888518	0.761732	0.769605	0.243558	0	1.092613	0.355863	0.259989	1.192313	0.643713	0.590641	0.984839	0.618993	0.392389	0.458377	0	0.253017	95.485506	102.802611	94.956445	96.830768	0.087131	0.235793	0.770368	1.082262	0.244904	0.759092	0.548611
mRNA::NW_015449930.1:170882-173392	111.820571	134.461161	120.619944	19.118837	105.048384	104.286822	123.990158	143.063113	180.510673	202.040953	172.77974	174.899719	178.113778	169.209109	130.766622	129.520747	144.43676	123.39402	121.635935	93.50751	97.779386	101.027963	102.951942	159.636226	139.996487	122.405705	122.163018	122.657767	148.788072	96.702436
mRNA::NW_015449930.1:173424-183829	1.092017	1.208326	0.905874	1.087444	1.26852	1.263586	1.042752	0.67089	1.859968	1.537781	2.05102	2.596176	2.444427	2.191656	1.080481	1.970801	1.878537	1.006805	1.209647	84.778233	83.816499	83.576216	85.417667	0.672931	0.831493	0.957041	1.336192	2.052747	2.74573	1.286358
mRNA::NW_015449930.1:175848-181763	0	0	0	0.930067	0	0	0	0	0	0	0	0	0	0	0	0	0	0	0	0	0	0	0	0	0	0	0	0	0	0
mRNA::NW_015449930.1:183944-188729	3.435629	8.482611	1.42994	5.250079	7.69748	6.616639	19.129013	1.14361	5.237793	5.239713	7.450241	5.721495	5.668121	2.384698	28.184712	5.751675	4.891664	18.831127	3.799446	91.843571	96.412408	92.395185	91.904381	2.488134	3.399686	14.073625	10.7884	15.559504	10.619183	3.678765
mRNA::NW_015449930.1:183944-188092	47.974605	77.512567	49.817554	52.0284	52.296371	48.223623	35.640393	30.790719	70.1237	75.000192	82.654703	94.632066	94.521041	64.612083	64.028131	58.641032	89.184029	77.887848	23.36053	0	0	0	0	28.584017	50.496213	46.61825	102.852879	36.217116	73.647546	41.618459
mRNA::NW_015449930.1:190027-190792	704.177488	135.422329	61.352963	25.184881	847.504332	351.429418	749.781403	34.422949	7.626293	4.494753	25.888956	15.478888	17.0929	35.262151	14.206044	501.293637	24.218325	252.313915	270.87114	172.419583	176.880194	179.336285	195.648604	356.603094	17.289331	62.955925	27.972335	136.023691	9.125992	349.840247
mRNA::NW_015449930.1:192911-195220	29.478817	12.417788	11.981125	26.95013	18.792891	7.0087	13.524436	31.857114	24.094108	24.315143	9.838824	8.7278	9.356872	13.895576	26.916904	31.165562	37.715431	10.628568	5.225103	52.012291	50.796657	56.682963	42.955248	20.929744	21.56264	8.45855	32.010633	20.235037	33.357221	20.435105
mRNA::NW_015449930.1:197808-200003	105.482347	106.018412	83.610509	91.298117	98.804969	93.583237	115.087712	81.300238	108.444511	100.304436	96.431088	104.807207	100.692508	94.945873	106.95558	110.003114	82.579697	119.516367	110.922828	151.16725	154.463656	149.193648	161.571185	123.863613	85.115959	80.39407	105.277608	158.72644	96.197125	77.385444
mRNA::NW_015449930.1:201007-202751	3.646337	6.637522	4.336273	1.580447	4.654707	3.876507	5.675342	3.960223	9.34234	9.025693	6.33331	5.033288	6.764997	7.118885	2.774719	13.806319	12.467814	6.864056	6.437544	101.838807	99.766549	98.417078	100.822755	2.092779	3.243238	4.540048	6.804556	9.576396	9.801581	2.84564
mRNA::NW_015449930.1:206874-208780	55.587041	45.243691	48.83718	19.079704	48.40297	51.516585	56.942023	56.287455	59.351149	64.912542	55.732325	58.951675	55.917538	55.363479	67.960981	66.209365	54.238512	71.086903	68.114521	102.5392	96.407156	103.00062	103.06073	78.53261	65.519436	51.18531	63.295379	61.526908	35.982946	43.776081
mRNA::NW_015449930.1:209813-212316	0	51.605837	50.240556	50.943113	41.481086	49.619414	50.214172	45.221109	0	43.982858	41.29326	42.76841	43.130774	0	43.615979	56.432052	47.392467	42.203392	44.299113	90.763412	89.016167	0	0	46.731917	47.360895	46.533594	48.793057	48.195119	46.244023	50.031735
mRNA::NW_015449930.1:209813-212315	45.7461	0	0	0	0	0	0	0	45.446883	0	0	0	0	44.503034	0	0	0	0	0	0	0	88.082666	89.190436	0	0	0	0	0	0	0
mRNA::NW_015449930.1:214073-220502	36.886396	40.068548	28.742321	32.669841	31.683992	23.684637	34.62718	33.712516	69.905595	71.54698	60.197639	58.89683	64.516245	52.880966	56.028816	31.650631	31.484408	51.138741	29.455858	96.640005	93.694702	91.827202	93.070847	28.998373	34.598916	45.845312	57.217416	44.76264	56.358588	23.582704
mRNA::NW_015449930.1:221116-222555	56.234524	86.266008	81.64217	26.035294	67.143993	93.152548	91.012768	109.532414	130.716029	133.985148	84.715719	81.821273	79.041032	85.413675	91.756817	101.404048	113.382981	100.668292	64.736822	120.09108	120.628666	104.242949	133.244051	85.428777	96.592333	60.594763	74.863814	98.256243	133.196173	88.026668
mRNA::NW_015449930.1:225299-227935	102.531792	166.282086	154.7127	224.463263	111.553385	207.710569	119.52982	114.326901	98.215285	98.439242	93.542898	102.845579	99.591016	99.660533	124.064159	165.996144	125.496529	104.497999	127.246135	93.772595	95.82685	102.912845	92.505918	164.933299	144.263841	94.324653	149.869265	189.468025	159.72426	177.598514
mRNA::NW_015449930.1:228354-231584	0.589334	7.919462	5.000765	7.591426	9.544691	7.894943	9.928913	0.193697	14.24144	22.567393	4.710209	8.158719	9.769962	5.463581	12.93098	7.326681	4.869781	7.187795	10.060391	90.02323	87.868957	94.303973	89.96202	2.213745	8.330766	7.738504	4.631091	13.241914	12.918846	4.340896
mRNA::NW_015449930.1:228354-231400	19.39926	14.338534	13.718669	4.331128	10.497087	14.610303	12.730186	15.608516	23.245721	22.785809	30.099774	31.474818	29.78119	28.176002	10.494291	17.973516	26.335727	26.037425	8.546681	0	0	0	0	17.147007	9.330345	14.68323	19.749013	11.701269	22.179468	9.332974
mRNA::NW_015449930.1:232765-234961	4.537659	5.647212	4.938362	7.753155	4.401582	4.971752	2.120246	7.37562	0.927674	1.046943	6.689574	4.653412	4.915644	10.863589	3.203841	4.54685	5.924881	2.627685	2.49076	119.804789	114.438188	92.38764	113.192776	2.919692	6.150303	5.644015	5.02357	7.00526	3.939543	4.458017
mRNA::NW_015449930.1:240598-249872	1.438748	1.383611	0.854764	2.508984	2.872021	0.924433	2.263254	1.720256	2.375039	2.264008	2.117906	1.813602	2.056071	1.879843	2.344759	1.947167	1.535209	2.469475	1.581925	82.248753	91.508533	91.009756	82.818518	1.448127	1.565326	1.33123	2.554452	1.821236	4.170668	2.211511
mRNA::NW_015449930.1:275277-283720	0.962059	0.749552	0.553733	1.785436	1.506114	0.365405	1.040974	1.652703	1.537277	1.43575	0.718642	0.709592	0.818707	0.831492	1.408664	0.9127	1.769415	0.525934	0.55798	46.287384	41.027217	40.846772	49.231449	0.254291	1.398903	0.692547	2.270133	0.823991	2.307078	0.771499
mRNA::NW_015449930.1:286368-288604	43.89551	69.187804	58.02293	74.495911	49.820485	90.377395	106.803091	58.672532	59.280657	63.697304	60.750945	68.109613	66.25281	60.15398	114.550204	101.05867	82.472094	80.442698	90.544804	92.929618	97.269327	101.006546	99.823437	57.679995	88.626223	62.877047	87.360947	85.391573	91.543293	74.594765
mRNA::NW_015449930.1:291063-297454	6.652047	15.229573	9.680497	16.738235	24.748213	15.196746	46.593154	6.471795	32.292557	35.681749	25.226894	21.290176	30.636198	22.254468	42.053162	13.994337	13.865803	52.753267	19.535014	74.867068	70.563924	81.705088	86.274816	20.231624	22.364356	21.803527	40.240768	37.704212	25.794439	11.730348
mRNA::NW_015449930.1:291063-296975	8.302181	11.276499	2.899795	0	0	0	0	3.260275	4.75642	7.050701	0	5.588674	0	0	0	0	0	0	0	0	0	0	0	0	0	0	8.800452	0	0	0
mRNA::NW_015449930.1:291063-296210	83.146978	89.307259	85.145559	31.641691	57.472379	68.443707	41.164014	89.827545	122.06826	120.087296	117.124385	119.716748	123.759154	119.558008	74.779042	81.189669	104.951496	62.170863	43.50813	20.19003	19.740117	11.240164	5.455185	72.060307	81.12864	79.440393	96.460976	50.179936	88.984353	72.33389
mRNA::NW_015449930.1:297609-299171	18.181888	29.33283	28.454363	20.314901	24.504702	27.226472	22.996935	39.041371	57.507481	63.375412	40.583117	40.20665	42.310667	47.529888	24.952908	45.848955	48.546545	25.984134	25.107651	105.824321	112.843379	114.177788	112.527692	32.435679	28.848704	24.508899	23.588072	28.096557	35.281112	29.134627
mRNA::NW_015449930.1:299295-301020	0.127354	0.959952	0.388957	4.87215	0	0.280868	0.719654	0.626623	1.170403	1.136477	0.684187	0.688744	0.583051	0.686567	0.416588	1.304405	1.197705	0.592491	0.280494	95.446311	108.350248	108.814033	111.211064	0.215542	0.144881	0.978335	0.583666	1.493398	0.851412	0.749793
mRNA::NW_015449930.1:301246-302273	218.659811	353.573574	302.530647	41.5225	323.824239	466.149075	597.241719	301.693901	666.515233	710.666856	393.196814	470.083576	441.760513	368.989026	454.33104	765.28848	623.285996	575.97568	441.319756	134.193164	124.269925	128.50226	140.427343	500.767354	428.125939	400.644984	244.845181	718.623035	800.633106	439.795493
mRNA::NW_015449930.1:302598-305907	0.477008	0.453792	0	3.813339	5.735916	2.602803	0.78081	2.598085	3.888546	3.386798	1.560881	0	1.077771	1.330978	5.175312	2.860161	3.228375	3.38681	1.418121	83.347876	59.954762	62.582395	80.177464	0.155527	4.644342	1.895544	6.763651	3.648141	5.424249	4.186363
mRNA::NW_015449930.1:302717-305907	0.975858	2.948294	1.439981	0	0	0	0	0	0	0	0	0.402577	0	0	0	0	0	0	0	0	0	0	0	0	0	0	0	0	0	0
mRNA::NW_015449930.1:303535-305907	2.387708	3.486628	8.749621	145.36506	2.896731	2.856909	4.154765	4.994354	0	0.97852	2.252716	1.98292	2.454479	2.441441	2.050825	2.042227	4.006177	0	0.524758	0	22.439688	19.737034	6.19674	1.45415	2.50803	1.631298	1.597793	0	0	5.789287
mRNA::NW_015449930.1:305930-307835	73.555416	93.439997	100.915759	41.634727	62.764016	63.418666	64.577407	98.505735	119.513152	127.151484	112.75212	121.25479	113.419806	114.164753	88.423134	109.663678	135.582172	93.322369	65.534734	99.876863	93.102209	105.096242	105.043285	66.241525	79.67105	95.626599	84.895863	82.357438	144.273779	119.692057
mRNA::NW_015449930.1:308375-310882	13.440664	15.656998	18.112416	22.00048	11.701945	19.512291	14.348926	25.372499	29.441928	29.383468	28.658545	22.536083	23.974042	29.354503	19.294616	18.585122	20.469631	13.417332	15.055857	79.761838	74.196305	82.14312	85.363278	18.861702	15.650775	17.548287	17.813649	17.012996	18.779888	15.23262
mRNA::NW_015449930.1:313171-317154	7.148485	0	0	0	0	0	0	0	0	0	0	0	0	0	6.861855	0	0	0	0	0	18.490221	0	0	0	0	0	0	0	0	0
mRNA::NW_015449930.1:313174-317154	0	3.791222	3.883115	29.157566	3.973479	5.090481	5.04097	5.606763	6.309081	4.902196	7.64575	6.955361	7.715855	8.939327	0	7.429854	13.550679	5.562554	3.468413	99.624792	80.224571	96.571805	103.888766	4.78429	3.529157	4.193621	5.448524	7.474094	3.775967	4.650085
mRNA::NW_015449930.1:317692-320893	9.032383	11.791524	7.915285	15.789966	13.745235	8.044392	9.715383	14.485919	24.962265	25.642088	18.382862	18.497767	19.489113	17.673579	13.424658	12.927952	13.974124	14.789508	15.674895	86.782684	88.4416	87.191289	93.895453	7.986233	14.51872	17.482813	12.71205	15.438774	15.004412	12.68348
mRNA::NW_015449930.1:320638-323512	1.998443	2.726938	2.86747	34.863708	6.280884	13.987899	31.501556	49.099122	11.95306	9.471033	30.330979	25.711445	29.968937	29.700171	35.85655	12.177711	61.41192	29.075486	17.114003	35.984785	42.812713	43.421267	34.614991	53.70835	58.130457	4.005311	45.489556	13.891989	32.698018	5.126437
mRNA::NW_015449930.1:324008-339227	1.773591	0.023664	0.18153	2.207643	0.000007	1.327688	2.43793	3.122263	0.084458	0.129151	2.526355	2.146009	2.01724	2.493282	1.771708	0.070636	3.320003	1.146603	1.565996	7.012395	5.004168	0.715902	5.615469	1.788261	2.499732	0.585447	1.682466	0.055312	1.604711	0.676002
mRNA::NW_015449930.1:324009-324700	76.703481	6.038635	1.932367	449.302987	4.140193	375.539968	518.609467	1602.374679	4.566185	3.22088	1623.700734	1552.659187	1498.727981	1659.519843	802.263763	0	1101.898636	430.596881	792.416757	0	0	0	0	1039.434173	1272.099361	119.326863	1000.823128	5.345462	352.903269	83.275736
mRNA::NW_015449930.1:324827-348988	0.093509	0.246539	0.49184	0.000058	0.238727	0.702767	0.131967	0.282531	0.106638	0.000045	0.363775	0.303483	0.353342	0.36935	0.298141	0.019721	0.361595	0.447581	0.199274	28.095344	21.921837	25.5731	24.736358	0.014869	0.081437	0.518682	0.000093	0.403845	0.047723	0.539918
mRNA::NW_015449930.1:330183-348988	0.000041	0.85722	0.386882	1.08486	0.799489	0.386981	0.295593	0.230611	1.025339	1.262668	0.147771	0.100875	0.193561	0.237941	0.283218	1.927231	1.090464	0.335302	0.374204	3.73627	6.498588	5.184092	4.283159	0.019543	0.240649	0.086459	0.29635	1.872848	1.820051	0.430527
mRNA::NW_015449930.1:340219-348988	0	0.669568	0	0	0	0	0	0	0	0	0	0	0	0	0	0	0	0	0	38.337203	39.154073	43.388893	45.638447	0	0	0	0	0	0	0
mRNA::NW_015449930.1:340220-348988	0	0	0	0	0	0	0	0	0	0	0	0	0	0	0	0	0	0	0	0	0	0	0	0	0	0	0	0	0	0
mRNA::NW_015449930.1:340221-348988	0	0	0	0	0	0	2.148481	0	0	0	0	0.551346	0.624319	0	0.744965	0	0	1.396449	0	0	0	0	0	0.273637	0.709977	0	1.055003	0	0	0
mRNA::NW_015449930.1:340221-347076	0	0	0	0	0	0	0	0	0	0	0	0	0	0	0	0	0	0	0	0	0	0	0	0	0	0	0	0	0	0
mRNA::NW_015449930.1:340221-345640	0.256282	0	0	1.890892	0	0	0	0	0	0	0	0	0	0	0	0	0	0	0	0	0	0	0	0	0	0	0	0	0	0
mRNA::NW_015449930.1:340221-344655	0.452076	3.631164	3.853156	2.284672	2.518181	1.66558	0	2.109483	3.738054	3.512629	3.08085	2.232954	2.492873	3.028075	1.545494	2.510915	1.345374	0	1.263617	0	0	0	0	1.325279	0.988529	2.352149	1.835713	3.835003	3.651631	1.210493
mRNA::NW_015449930.1:333664-336386	42.730286	68.69307	65.421378	0	48.609187	37.394924	19.283576	12.914268	78.714004	78.83346	48.179259	48.405069	46.998435	44.26851	21.237887	89.223727	29.187085	25.526074	17.320984	9.680664	0	9.512877	19.431921	0	0	32.590077	1.02651	53.66572	93.859807	51.834494
mRNA::NW_015449930.1:353335-354390	1149.25192	509.720325	375.070514	1044.230706	1449.413945	1389.864659	1682.495822	18.818883	3.968242	2.15886	3.132867	1.034578	1.182355	0.906618	15.899907	494.624747	71.342466	8.922601	1130.267828	111.781496	103.317709	100.843497	117.875203	173.477591	20.772238	5.88589	82.610962	588.14784	233.707785	1002.554268
mRNA::NW_015449930.1:354928-355966	1933.519818	892.886093	575.735802	2724.674382	2625.960647	1930.482296	3257.551785	51.027882	1.440472	0.781407	4.610849	1.096418	3.232523	2.079008	22.059772	521.822694	61.499363	20.450142	1863.980583	120.685272	131.927358	143.276272	132.911974	354.61906	53.521753	7.28659	157.016348	841.394891	223.880449	1548.347359
mRNA::NW_015449930.1:357342-358651	90.08611	94.639101	104.978904	72.246443	73.710252	86.219206	78.899307	133.306662	147.555162	160.27789	147.015023	146.283936	144.12209	155.534538	106.20065	126.816938	166.085334	126.318054	98.629776	113.292623	110.544617	112.694369	118.147087	77.189009	127.090375	106.714064	98.138622	96.314	138.060225	146.588472
mRNA::NW_015449930.1:358839-362386	66.915184	66.617175	62.938354	33.636398	54.13444	48.575	60.68477	59.264071	89.498297	92.810686	77.00998	91.447872	88.539383	78.083601	54.365403	77.369318	92.813042	78.474462	44.904194	92.851585	88.415908	100.371354	96.133875	56.733809	52.537021	54.630914	59.190036	71.793304	47.338945	37.432843
mRNA::NW_015449930.1:362589-366642	35.43061	45.374159	35.152886	15.438293	29.278126	22.601946	23.660035	34.684991	60.16824	59.553123	52.06276	56.966617	56.593363	50.517507	48.158583	35.81895	40.329247	36.65047	21.030053	95.909965	97.087748	105.713861	100.115255	30.061727	28.077103	39.304988	55.573511	30.365379	47.379147	22.055389
mRNA::NW_015449930.1:377124-378111	653.405616	206.338566	144.600324	1538.386025	1197.672124	506.276538	2682.962157	18.192912	0	0	2.618536	0.089558	0.953756	0	3.677931	526.660548	42.052984	7.218168	1058.215755	109.405546	136.676553	137.607132	129.368344	90.028033	25.57024	3.491242	67.075974	489.732899	351.712397	647.574687
mRNA::NW_015449930.1:378633-379680	847.119621	320.04169	215.509738	2858.976203	1714.635825	786.112942	2685.947141	27.502684	0	0.912277	3.832667	0.623956	1.470267	0.336234	6.917566	602.189485	67.584736	18.062585	1980.069165	124.903271	141.34342	132.028608	117.06544	153.711007	42.562477	7.025095	135.756184	448.242291	91.666973	1133.505864
mRNA::NW_015449930.1:455361-463910	14.06415	18.920412	14.900224	11.701664	12.44206	12.342952	19.440096	14.392293	27.690316	28.269439	17.232768	21.047825	20.218708	16.577881	25.260538	16.706867	15.081165	21.784707	14.202899	88.410961	85.378526	88.501136	81.321207	17.845345	21.488905	12.738533	24.108188	22.619949	27.425716	15.532949
mRNA::NW_015449930.1:455361-462979	0	0	0	0	0	0	0	0	0	0	0	0	0	0	0	0	0	0	0	0	0	0	0	0	0	0	0	0	0	0
mRNA::NW_015449930.1:465737-470560	4.027448	3.439415	2.512689	16.956589	3.214549	2.270189	2.79049	3.624872	6.04259	6.458661	4.215403	4.584978	3.767535	4.435042	3.657854	2.876886	4.528724	3.434267	0.69542	92.381946	88.603549	91.443227	80.266646	4.207912	2.61455	3.010158	2.975443	5.685031	5.696413	3.094126
mRNA::NW_015449930.1:472937-473637	0	6.044	2.355919	48.85293	2.635155	10.633174	72.387483	73.599854	44.038504	44.594165	83.903079	86.19863	73.597571	90.178223	45.134355	47.345702	16.698872	1.801421	74.81357	26.6742	44.41548	8.521733	34.062202	100.921103	39.548212	6.256602	40.545419	27.082229	33.428223	35.53724
mRNA::NW_015449930.1:473903-474718	0	0.987242	0	59.451157	0	10.975115	9.00392	106.631138	86.801634	87.928989	52.132215	54.247282	50.535398	51.848299	38.123851	95.12204	48.7381	25.299698	41.72425	51.67637	39.584063	59.530667	36.43172	25.149494	88.573305	42.182232	54.752724	57.708942	84.828787	23.370515
mRNA::NW_015449930.1:475652-476947	4.92319	3.938941	4.04441	3.17521	1.937544	0.679732	0	2.885651	2.843855	2.910784	0.428783	0.727156	0.750386	0.103282	1.008671	2.045043	2.785376	0.296473	0.510698	101.852707	63.514817	131.109647	86.205663	0.175222	3.101279	0.462639	2.531894	0.837588	1.342228	0.70582
mRNA::NW_015449930.1:476213-476947	90.297858	32.611335	44.897411	150.593814	40.704503	6.270227	8.233268	158.232574	69.481433	82.869556	37.263533	39.521745	38.576039	43.979664	54.176346	26.24018	29.083402	47.995745	29.133503	0	0	0	0	42.974939	126.070026	45.139986	103.750414	6.674997	4.62139	7.860359
mRNA::NW_015449930.1:482609-484787	0.292341	0.324295	0.21478	1.688374	0.646053	0.627765	0	0.160422	0	0.072865	0.32775	0.176546	0.111903	0.301405	0.157791	0.387079	0.415327	0.331768	0.267471	126.112621	136.883961	122.808007	111.417121	0.358018	0.260158	0.299814	0.181015	0.563384	2.579996	0.524382
mRNA::NW_015449930.1:499009-521036	8.11353	9.406671	7.324038	5.890757	9.532754	5.770812	8.766942	7.03949	19.869858	20.695485	16.633955	16.279881	17.394983	15.094937	11.364864	9.130806	10.671499	11.830336	3.403184	78.296758	75.787038	80.279258	74.952439	8.038971	7.761049	9.406412	10.804386	11.452791	10.531455	6.070192
mRNA::NW_015449930.1:529189-530717	34.244069	41.228229	38.600087	64.974307	41.484999	57.416085	44.005312	41.406771	62.939492	61.148941	58.412794	59.576616	54.719066	57.065863	48.273856	93.582066	98.201207	65.337682	40.86683	98.059053	101.062319	84.622867	99.434255	46.953637	67.239121	41.852091	35.79508	42.522274	88.850578	53.395625
mRNA::NW_015449930.1:531881-544414	9.365082	15.671795	12.281459	12.665301	11.377849	8.810543	13.443218	11.438984	17.896059	18.449039	17.51868	18.884249	19.182468	16.416744	15.085982	13.557071	13.844202	15.630377	10.381001	82.811171	79.474517	82.947204	80.942175	13.594404	13.467066	13.3704	18.011425	16.492554	14.773077	9.46162
mRNA::NW_015449930.1:544751-545929	0	0	1.676214	10.749062	3.146006	10.624362	97.284824	5.872036	23.129786	30.609334	5.956869	24.492093	6.818775	9.658814	30.432138	33.496801	50.395044	70.752079	13.403917	101.470353	95.545366	100.962178	104.352968	3.025106	6.859242	24.491347	0	6.554356	3.941843	22.869142
mRNA::NW_015449930.1:544751-545902	182.348209	274.813079	332.349945	105.096957	252.236287	297.948945	193.877828	441.889225	574.061329	589.502042	487.859137	442.892345	467.123959	459.842455	297.794067	544.801523	492.495334	252.895159	373.069213	0	0	0	0	398.605503	305.228925	287.967229	308.231778	449.915695	544.684795	317.592742
mRNA::NW_015449930.1:548805-579500	0.95677	1.705696	1.666966	9.445332	0.831663	1.883275	1.143276	4.145477	2.89408	2.963315	3.341123	2.985889	3.116421	3.013197	2.376947	2.249019	3.810479	1.367635	1.561122	74.767848	71.30636	75.093976	69.560813	1.433888	2.494862	1.833963	2.922414	3.084985	3.880422	1.312075
mRNA::NW_015449930.1:559343-572532	1.90348	1.864889	1.548924	9.125976	1.812716	1.60035	2.1103	3.847242	0.000002	0.397161	2.010444	3.743383	3.409132	2.980705	5.072649	1.91191	1.798104	2.786103	1.108466	0.000005	0.000005	0.000005	5.866479	0.808959	1.081627	1.880173	4.888328	0.701485	0.000005	1.692553
mRNA::NW_015449930.1:580042-583212	48.843885	49.112389	37.907236	34.406098	51.965657	31.757321	50.096518	44.510615	47.748394	51.004037	45.99366	45.465036	44.08283	47.410697	57.408237	37.754288	47.896048	71.550077	21.58356	87.541118	77.336443	83.933888	82.401347	65.970811	44.980645	28.352911	66.668276	55.286067	53.016161	31.145772
mRNA::NW_015449930.1:583736-586127	140.27121	85.189794	86.406179	319.212707	163.756373	144.998603	182.092358	158.531867	68.069592	56.04011	161.835689	121.375784	133.392449	156.475579	169.121268	50.79899	65.466462	159.785133	162.908001	95.88439	93.295005	81.214448	88.852783	225.158293	154.214701	83.245529	164.293048	62.660394	40.915794	126.432975
mRNA::NW_015449930.1:586577-589447	80.755359	103.926188	86.508093	36.687146	74.914916	65.359748	78.912829	79.550794	140.200792	133.869539	112.426052	118.490176	111.556745	107.433371	86.875708	106.944936	106.10261	104.204377	67.228302	98.083042	85.02872	91.386642	91.860939	78.589144	84.226642	72.122981	81.936751	92.962284	115.003729	101.63917
mRNA::NW_015449930.1:591739-596258	0	0	0	1.419159	3.428181	1.749974	0	1.63416	0	0	0.453593	1.498002	2.41497	7.088117	1.729526	2.402101	4.475046	31.061272	18.531267	0	0	0	0	13.334827	0.793733	0	1.351056	5.44892	0	15.682407
mRNA::NW_015449930.1:591747-596191	0.153092	17.130472	32.231019	0	27.390738	9.016708	20.624762	0	3.75985	1.423402	14.323023	9.572911	7.672277	7.929647	0	5.546695	0	0	13.016903	18.353728	15.235087	18.260049	14.759918	38.592275	0	14.971722	0	26.762077	2.28429	10.090529
mRNA::NW_015449930.1:591747-592661	156.764501	28.281434	23.160121	86.793696	119.285503	19.623342	154.107872	98.180402	9.123187	2.690742	103.625296	61.281757	73.272753	101.585914	52.400477	4.44277	0	124.535861	728.233678	4.432571	0	3.513573	0	267.899663	99.853228	77.756446	63.487811	71.493726	5.277853	68.669557
mRNA::NW_015449930.1:593123-596238	7.427578	0.052995	0.227999	20.621017	0	0	0	35.056409	0	0	0	0	0	0	10.542681	0	0	0	0	0	0	0	0	0	21.689556	0	15.09226	0	0	0
mRNA::NW_015449930.1:595238-596238	22.464562	9.499253	8.231626	47.360796	71.613216	13.690059	31.039526	0	0	0	0	0	0	0	0	22.699302	6.078318	0	10.772991	42.835632	32.935543	55.017177	37.711221	121.250436	0	0	0	0	0	1.475924
mRNA::NW_015449930.1:597773-630364	0.131253	0.143219	0.141572	1.318474	0.202799	0.121271	0.088338	0.096794	0.083404	0.047633	0.182794	0.12835	0.182236	0.145735	0.187214	0.164359	0.270311	0.509397	0.211943	70.655679	71.781066	77.219628	62.885816	0.11033	0.117338	0.420685	0.191382	0.115078	0.410714	0.116658
mRNA::NW_015449930.1:598254-600930	0	0	0	0	0	0	0	0	0	0	0	0	0	0	0	0	0	0	0	5.783614	0	7.989336	0	0	0	0	0	0.471138	0	0
mRNA::NW_015449930.1:601896-602931	1.773858	1.086295	0.972904	0	2.426539	0	0	0	4.492262	2.600242	0	0	0	0	0	1.369546	0	0.929929	0	0	0	0	0	0.431586	0	0.60661	0	128.681822	0	0.785611
mRNA::NW_015449930.1:660167-664176	2.69964	4.003617	3.360777	3.764171	3.775439	3.761408	4.210839	3.692636	7.961157	9.088386	7.131731	6.79261	6.733258	7.197838	4.343189	8.163185	7.253016	3.551173	3.113763	100.770376	97.544075	99.180802	96.220191	3.131938	1.828072	4.122814	3.272933	5.844131	9.501657	3.156701
mRNA::NW_015449930.1:665158-669668	8.72102	63.409697	58.2267	15.735781	46.380193	44.428821	39.044528	60.86003	75.829653	80.168913	7.976387	72.966469	45.025039	32.160061	55.657693	65.443312	69.538609	64.113925	26.956659	0	0	0	0	51.90434	57.867148	52.441974	64.673727	45.127483	101.520504	55.507974
mRNA::NW_015449930.1:665158-669663	28.324887	0	0	0	0	0	0	0	0	0	62.133356	0	27.201774	32.801557	0	0	0	0	5.737558	84.029722	82.603301	83.810426	78.675024	0	0	0	0	0	0	0
mRNA::NW_015449930.1:671117-674126	2.996702	5.325657	3.487949	2.784695	5.232646	2.138565	1.093103	5.559249	10.243991	10.598908	5.736241	4.265564	5.858778	5.498871	2.948784	5.396187	8.509357	5.360217	3.988711	89.500059	91.998578	84.797842	88.251168	1.562005	3.735583	4.720603	5.127422	5.136109	9.226593	3.56951
mRNA::NW_015449930.1:674116-682548	18.101462	25.291018	18.448659	30.699708	18.074104	16.897649	22.321877	16.780989	24.906757	23.937208	26.56622	28.800325	30.2076	25.327133	24.154782	16.947558	18.543339	27.903646	15.557952	80.209609	76.052655	77.262253	75.208257	16.268325	14.959463	19.692359	26.810318	24.829229	18.472989	9.663155
mRNA::NW_015449930.1:682656-690962	0	2.024984	2.025241	2.163224	0	0	0	6.659212	3.148916	3.388043	2.816407	2.1716	2.454939	0	3.565172	2.478648	2.983111	0.910281	0.967615	44.972868	42.944886	45.497927	38.708313	2.826683	3.462533	2.202512	4.090739	0	2.095501	3.494668
mRNA::NW_015449930.1:682691-690962	3.04103	0	0	10.283488	1.736476	1.43163	0.854436	0	0	0	0	0	0	3.355015	0	0	0	0	0	0	0	0	0	0	0	0	0	1.135546	0	0
mRNA::NW_015449930.1:689612-690962	20.175644	37.019311	43.479769	5.964852	27.715682	31.387566	24.256736	39.059274	60.783567	57.642063	42.474629	40.388719	46.071053	45.778005	36.0205	48.844753	57.729582	45.808382	16.592857	59.516501	45.992855	50.86928	49.609228	16.217042	21.213809	24.107081	30.497746	27.929141	75.886322	50.4895
mRNA::NW_015449930.1:686286-689271	38.188797	38.709186	25.294591	16.763252	27.527239	20.160197	40.381372	24.741476	79.227817	81.41773	46.165663	48.212139	48.178025	43.21051	27.348575	37.145298	42.632091	51.67365	19.946304	37.790747	38.317249	31.086883	37.840455	34.504854	30.319322	26.956403	38.188363	50.434654	40.180179	22.9694
mRNA::NW_015449930.1:691180-694660	0	0.644754	0	13.508922	0	6.342798	13.882472	11.646206	0	0	0	0	0	0	21.201453	0	0	0	0	0	0	0	0	22.566836	17.319942	0	14.813945	0	0	20.811832
mRNA::NW_015449930.1:691260-694660	18.731874	21.289623	23.181173	0	18.46543	15.86657	0	16.735612	27.192253	28.648706	30.839719	30.969654	30.733926	33.609012	0	20.2903	25.496242	19.378011	21.950661	76.724933	77.718657	76.870184	69.863569	4.747762	5.714405	19.937116	7.305407	19.844039	24.8278	0
mRNA::NW_015449930.1:694656-698030	11.320985	6.612684	9.371335	47.39102	5.889608	5.50288	4.79288	16.43858	9.947417	9.718183	12.499148	10.536673	11.844977	14.72294	9.764853	9.354812	13.068369	3.313029	13.255407	75.120626	78.26114	76.226829	67.632388	7.682582	9.181882	7.332411	8.694224	8.545618	3.688509	7.532922
mRNA::NW_015449930.1:702744-705654	1.342174	1.083577	0.911487	6.059475	2.063369	1.037381	2.272716	0.840132	0.354062	0.159248	0.975603	0.668499	0.949224	1.178674	1.02035	1.639486	2.702496	1.804632	0.773488	87.936321	88.213648	91.828845	88.724785	0.739934	0.595794	1.359917	1.062424	0.941189	0.540685	1.036246
mRNA::NW_015449930.1:710424-712108	358.65883	373.865546	468.185496	389.077922	287.443804	174.776896	273.343283	362.574961	101.981139	57.289008	225.148895	176.573622	201.171665	233.380078	245.289747	522.458552	74.614504	370.428149	298.282467	123.551037	139.799334	146.69738	120.674563	502.183935	268.496822	475.900823	223.810363	369.376548	32.734185	372.293526
mRNA::NW_015449930.1:712346-722577	3.52147	5.10053	4.087287	6.111376	4.476992	2.950129	2.797769	3.381476	5.435842	5.536445	4.91782	5.268743	6.275541	4.606701	4.338291	2.429597	6.833051	3.515809	2.53334	75.982582	75.142772	75.225217	73.049616	2.733237	3.755654	3.00833	4.603433	3.454157	4.575491	3.539836
mRNA::NW_015449930.1:732689-738191	10.091174	11.392316	11.072842	66.527115	12.990133	19.133168	12.650725	11.208905	19.743466	18.511993	19.867859	16.992448	18.95019	14.746743	14.449773	10.015235	20.797812	17.984554	14.75927	80.989195	77.155695	81.256297	79.313311	9.970275	14.447174	13.880989	15.548602	9.519029	12.456176	13.054664
mRNA::NW_015449930.1:739774-740861	104.305911	117.744843	130.250709	36.075167	96.811259	110.33854	132.623006	162.482355	212.009044	213.646145	157.30583	163.078921	157.233727	156.032759	123.067162	144.755778	155.693173	93.35699	142.818957	93.327118	101.558068	94.858932	93.447714	124.137412	136.70753	89.925625	121.880288	117.006428	218.038353	126.058995
mRNA::NW_015449930.1:740827-742891	34.384399	41.675527	40.728548	39.623611	28.449825	40.24844	30.905136	41.910489	68.407801	74.492048	48.959102	48.810163	47.421345	51.611599	41.422877	59.21488	63.778821	39.688874	38.969162	84.769498	81.373841	71.296021	79.837033	44.794384	43.28018	33.449067	37.221296	45.169638	41.557901	45.419845
mRNA::NW_015449930.1:742944-744156	0	0	0	0	0	0	0	0	0	0	0	0	0	0	0	0	0	0	0	0	0	0	0	0	0	0	0	0	0	0
mRNA::NW_015449930.1:742944-744154	19.73548	28.989974	25.372179	16.202158	21.447973	24.595838	21.273823	27.710158	49.658742	54.691879	47.587833	39.436283	41.507383	45.028971	18.937326	23.616658	27.333818	26.184353	26.766395	76.344741	73.659479	78.652604	67.911217	26.66099	22.866323	33.412891	24.233772	26.827619	36.803863	23.746076
mRNA::NW_015449930.1:743616-745371	11.330173	12.894142	6.384912	23.628777	8.776129	8.968667	21.719771	10.171101	12.397365	15.382702	18.099647	19.218126	19.720218	19.005483	9.378715	12.563575	16.723746	19.985669	13.332127	65.885475	64.606108	65.959931	62.13561	19.327635	9.37871	12.94334	12.418765	12.795957	9.249053	6.826632
mRNA::NW_015449930.1:744892-747544	9.72578	12.636077	11.754656	34.360732	9.893923	11.785038	13.148094	17.145601	15.435591	17.883447	23.147254	23.9024	22.733145	23.208874	15.566932	22.253696	28.67828	15.163813	11.878655	80.626565	81.305971	82.308065	76.294257	18.633672	12.416497	10.96084	12.191022	13.083897	14.957791	11.996257
mRNA::NW_015449930.1:747865-754172	1.508582	8.566949	5.404377	9.623405	6.867238	8.273445	9.868612	5.529195	8.45553	7.924823	10.775919	9.04739	9.428769	8.248534	8.848886	8.746397	17.401788	12.343398	4.119541	45.011713	28.794915	32.14493	31.208189	6.372266	6.94036	6.061161	10.073202	8.027867	6.774382	3.51274
mRNA::NW_015449930.1:747865-751598	79.679898	81.092983	61.025137	495.098726	58.354405	94.062543	86.240189	80.142902	60.559908	38.030825	114.147388	116.222779	117.017247	98.455333	82.038277	63.527771	89.484852	110.568571	99.482864	23.691195	31.969634	36.725619	36.870904	75.707425	93.760959	131.105685	100.587442	97.790323	51.498433	66.384979
mRNA::NW_015449930.1:755836-794309	0.246104	0.386518	0.39788	0.948101	0.49351	0.161016	0.003289	1.208536	1.069579	0.808678	0.703977	0.674637	0.563418	0.308887	0.814625	0.256002	0.560191	0.21559	0.20371	79.74711	77.863367	75.855583	74.842326	0.118397	0.42143	0.512471	1.454255	0.459095	0.798332	0.288398
mRNA::NW_015449930.1:760343-794309	10.292244	4.29238	4.109948	54.28153	4.249859	3.312005	1.238806	5.505387	3.467243	3.752992	9.756469	6.3503	7.014554	7.585044	10.866298	2.454821	6.942199	1.863477	0.37553	0.00056	0.000571	2.538457	0.000601	0.224279	0.684679	6.76232	12.936793	4.184331	7.678755	2.7284
mRNA::NW_015449930.1:795517-797896	200.683118	233.303745	237.007211	48.33531	165.390796	129.241506	158.678108	203.574257	350.122048	361.96645	266.951787	292.465886	289.832276	265.718576	178.721067	239.375683	286.126977	169.398126	146.607757	110.886943	111.944733	107.843513	102.141249	153.102973	211.849706	227.012573	228.473211	191.362607	289.62423	233.380699
mRNA::NW_015449930.1:798463-799882	7.069144	2.997247	5.544657	28.627867	2.488763	4.201181	2.812531	8.869501	1.654451	1.068768	7.215124	5.58776	4.885607	8.129917	6.776622	3.39292	5.926102	1.921825	5.947059	111.730182	106.332277	97.929116	120.25297	5.698153	2.239915	4.190401	4.934843	1.91411	0.72415	2.648644
mRNA::NW_015449930.1:800646-803805	0.246566	2.45676	2.476609	8.005988	3.974853	4.607958	4.622608	0.344654	2.867006	4.012462	0.617215	1.988763	1.628415	0.095621	4.616456	3.492564	3.895648	4.459213	1.435004	90.892833	88.66196	93.500401	89.289984	1.532716	1.635868	7.21675	4.507489	9.4352	2.399783	0.450727
mRNA::NW_015449930.1:801122-803805	12.988572	12.960426	8.228362	20.232348	8.1316	11.539555	3.158396	15.31736	21.479844	22.688263	20.404412	14.249714	15.447668	19.526948	7.313996	14.060475	23.718748	16.690055	8.774877	0	0	0	0	17.378785	14.99233	3.267189	14.039314	16.37299	14.383025	12.188278
mRNA::NW_015449930.1:804239-809455	17.559971	25.950392	16.624537	27.577749	17.043802	15.520806	9.461132	32.536281	22.896655	22.545442	29.743922	34.304575	32.457716	29.808748	31.154983	28.941002	30.851065	20.648198	10.139753	109.163507	110.968133	120.171729	132.050919	21.62276	31.66634	19.99025	43.183273	35.125966	29.762391	13.399382
mRNA::NW_015449930.1:821042-822104	0	0	0	0	0	0	0	0	0	0	0.154362	0.163889	0	0	0	0	0	0	0	10.261981	0	49.542281	236.958299	0	0	0	0	0	0	0
mRNA::NW_015449930.1:826096-833122	6.296343	5.807457	4.121961	19.470735	3.301047	3.254984	4.295922	3.823412	6.331675	4.643123	7.127516	6.070876	6.066953	5.737776	6.671864	4.160185	5.518062	5.243709	5.927197	85.392091	79.446043	85.206547	81.937123	4.086546	3.838714	4.900115	7.39086	6.367941	4.426135	3.429126
mRNA::NW_015449930.1:834859-840891	14.887174	23.445343	14.203112	1.328363	15.974835	14.129884	10.930525	16.24989	30.292245	27.000981	22.439519	25.624374	26.180546	21.084426	26.583513	14.467081	14.728583	22.392531	11.788984	85.701814	82.062938	79.655742	83.739929	22.074131	18.316327	16.220768	25.958054	17.73375	23.061373	8.563178
mRNA::NW_015449930.1:834859-839125	0	0	0	0	0	0	0	0	0	0	0	0	0	0	0	0	0	0	0	0	0	0	0	0	0	0	0	0	0	0
mRNA::NW_015449930.1:834859-839124	0	0	0	0	0	0	7.403997	0	0	6.141867	0	0	0	0	0	0	0	0	0	0	0	0	0	0	0	0	0	0	0	0
mRNA::NW_015449930.1:842849-844368	0.14898	0.138589	0.256629	0.167716	0	0.498952	0	0.871668	1.300343	0.822403	3.971192	0	0.5634	3.864918	0	0.084382	0.887631	0.175156	0.326673	105.596792	110.152324	98.514373	105.126375	0.291872	0.27953	2.044859	0.134449	0.097375	4.151749	0.607446
mRNA::NW_015449930.1:844244-846550	71.095422	85.833119	76.456047	11.585093	73.879073	78.272221	113.349829	65.762171	105.187564	117.659778	84.859188	104.40886	103.784894	80.197031	95.027874	104.276566	129.385979	129.722654	98.865959	85.924497	92.84842	92.536747	87.793224	93.320154	85.977438	83.384609	75.743337	88.098963	98.897536	74.597755
mRNA::NW_015449930.1:849467-852095	31.605709	42.915807	37.788103	4.733692	29.542868	43.828528	32.871764	63.859686	64.274725	69.509291	76.031916	92.445988	78.495754	74.848588	68.286365	63.561652	86.928431	53.275119	38.879055	144.95693	97.402009	108.563813	96.186575	57.524082	45.847932	57.781968	68.000297	78.25561	70.347897	35.36047
mRNA::NW_015449930.1:881883-884995	0.19697	0.095637	0.175583	0.979989	0.169341	0.068577	0	0.304091	0.25043	0.14826	0.089778	0.168359	0.152646	0.051162	0.158381	0.148854	0.337868	0.146087	0.036012	109.702032	87.761554	74.018882	88.832139	0.223455	0.025399	0.051227	0.335581	0.291579	0.217383	0.116554
mRNA::NW_015449930.1:889905-943225	0.537714	0.523801	0.529895	3.074185	0.624853	0.665492	0.32452	0.440424	0.698358	1.083133	1.996663	0.769748	0.806363	1.844593	0.472078	0.672945	1.389914	0.372384	0.342355	81.689771	81.098311	81.666745	78.374086	0.440675	0.326863	1.04688	0.735659	1.238205	1.008716	0.791685
mRNA::NW_015449930.1:889905-943224	0.563843	0.558566	0.565373	3.291392	0.658075	0.697467	0.327627	0.473668	0.753095	0.036975	0.171675	0.82984	0.865296	0.012989	0.492815	0.712247	1.460872	0.385881	0.359064	0.454314	0.126018	0.395239	0.089523	0.014503	0.34726	1.113775	0.771427	0.03911	1.069547	0.838902
mRNA::NW_015449930.1:945659-946575	158.101872	171.573524	182.511404	71.760783	136.030579	294.418781	181.434213	216.800659	246.472086	261.054982	249.59545	224.050769	234.153266	223.919966	187.786452	209.253284	235.193998	191.318236	209.932467	163.198221	144.56329	160.493266	170.440326	159.109695	176.31578	151.610135	148.35154	169.154647	202.779307	224.727262
mRNA::NW_015449930.1:946892-949544	26.788119	30.054546	27.131813	18.015505	25.62452	24.437247	19.005292	31.396811	53.383449	51.550616	49.833055	54.425787	54.659288	46.838166	38.091941	40.665838	42.72726	39.772733	38.614087	73.780587	76.332955	77.990814	82.002629	32.06792	51.975686	38.484964	49.292452	33.463676	31.726662	18.754066
mRNA::NW_015449930.1:949341-951653	62.929665	64.396052	72.003113	27.811324	62.550844	89.409335	71.180361	81.793952	81.581118	84.107864	83.559429	88.675137	94.062411	78.838385	85.665766	59.953322	71.023309	69.13401	105.524075	87.271706	86.460159	86.434446	89.654249	89.443717	73.06367	84.593294	74.615803	82.696205	63.19305	61.326193
mRNA::NW_015449930.1:951782-953759	29.697432	27.160461	27.035259	44.85113	23.100367	28.195842	20.53789	34.978864	40.119974	44.562841	36.38112	33.361821	34.725455	37.416439	31.472627	39.60956	33.419484	34.264514	27.20214	95.554558	98.856094	97.664531	98.997079	25.037718	29.39262	29.772939	26.740621	32.455808	27.705242	20.515794
mRNA::NW_015449930.1:954392-957171	8.780367	12.899474	11.090027	18.600977	9.447552	13.740932	10.79233	8.5206	20.315465	20.00862	26.150087	18.611804	22.126179	20.850891	9.024227	11.220329	15.109325	13.159665	12.448419	85.573812	93.5922	93.51419	91.292953	10.731538	9.851127	14.100095	14.015788	15.612723	10.390936	6.647065
mRNA::NW_015449930.1:954973-957171	8.373801	8.503657	10.466614	3.920478	2.677364	5.094757	0	10.883992	11.657911	11.784607	5.350093	11.196825	9.710772	11.651172	4.669809	5.270343	10.676985	0	2.810096	0	0	0	0	2.580725	6.729268	8.569677	6.809625	3.985172	11.939055	4.97126
mRNA::NW_015449930.1:957222-960839	2.232482	3.574599	2.346417	2.489453	1.683361	3.179402	1.47664	3.712998	2.953309	3.427475	2.502526	1.955036	2.704342	2.886184	2.584971	2.681805	2.179445	2.144471	1.861143	83.498766	89.192508	84.081668	86.887787	3.27375	2.789575	2.279263	2.006972	3.552203	5.344249	2.394984
mRNA::NW_015449930.1:960941-965351	24.665783	38.458392	31.556144	31.282726	31.160942	33.99055	36.231303	26.036665	41.47665	42.139672	32.855809	31.656213	34.995232	31.715455	35.733289	36.713163	34.018791	40.6746	34.981419	89.889883	87.206352	86.382116	93.579233	34.958128	30.997787	30.053823	36.169421	43.542971	35.759441	25.134545
mRNA::NW_015449930.1:980335-983899	0	0.058845	0.076059	0.399217	0.207417	0	0	0.037532	0	0	0.019116	0	0	0	0	0.032058	0	0.062294	0	257.699778	392.913451	136.60694	136.294961	0	0	0	0.107276	0.107242	0.123438	0
mRNA::NW_015449930.1:985631-986784	215.349407	52.982985	48.743351	139.218981	133.013491	82.394419	75.067265	93.593631	32.663923	27.689754	49.83333	39.583818	39.139608	59.32918	38.627614	52.832259	34.092972	90.462789	96.306253	175.405023	113.097592	133.518587	125.662806	124.820403	76.349201	86.984022	99.863175	56.048827	11.906308	136.715869
mRNA::NW_015449930.1:987320-990967	16.974392	13.237425	10.203257	70.509358	12.760758	8.898045	7.899999	17.544068	26.176674	26.573473	21.859185	22.733656	23.321882	24.056484	14.870355	11.167806	9.468032	10.825796	13.593204	67.203731	64.762486	72.063546	67.799684	9.597215	16.885095	14.9036	28.457715	10.408681	6.486417	10.23071
mRNA::NW_015449930.1:991171-994315	16.177924	8.049497	5.606505	34.998836	8.395827	7.430902	5.542204	14.229169	25.375984	26.158329	19.646187	20.576846	19.575729	17.288352	11.718112	10.685314	8.020354	12.396746	7.264924	67.295501	73.219356	63.20691	82.021158	7.608784	18.570132	21.823473	20.958324	13.121261	15.393398	8.466747
mRNA::NW_015449930.1:995426-996803	14.664713	20.016089	16.931514	7.500635	11.530819	7.239873	12.715991	6.799487	18.863071	7.874545	26.575186	20.653278	21.965873	30.001208	12.015014	36.449121	36.187421	28.852227	11.791731	123.834005	136.380921	132.584676	140.19765	11.06592	12.418744	12.269162	20.571684	14.380159	146.012259	17.816631
mRNA::NW_015449930.1:997901-998805	0.286985	0.256876	0.354926	2.000041	0	0	0	1.468517	0.74973	0.721778	0.189455	0.801347	0.848391	1.074382	2.208699	0.164685	0.495393	0	1.591646	304.731772	302.731987	337.49358	327.616356	0.079556	4.625155	0.43519	2.94109	0	1.342781	0.135975
mRNA::NW_015449930.1:1000732-1004577	8.625102	12.171725	10.627344	15.9137	12.230275	11.227837	9.926492	15.716677	19.491908	16.534311	16.921459	15.745227	17.274602	18.321397	15.260067	14.061358	18.364914	11.216482	9.940939	94.548375	91.936735	93.711504	95.685697	11.34892	10.679233	12.407573	15.111468	14.634802	11.021864	8.361696
mRNA::NW_015449930.1:1005053-1006155	45.616431	55.935625	52.276047	59.801474	66.00543	127.608527	90.146116	21.007893	57.581564	56.71916	28.11772	26.445286	25.048565	24.72347	36.649082	85.370836	62.945439	56.389235	86.355447	122.817277	118.794527	124.575464	129.656283	49.807392	22.003699	24.450478	26.97592	85.893386	69.952136	92.885069
mRNA::NW_015449930.1:1011190-1025628	3.59019	4.131129	2.526253	23.173036	3.08691	3.615381	2.70183	3.046236	4.773127	4.422185	4.638275	3.768513	4.596784	4.507463	2.827381	2.573731	3.874899	2.800667	2.596107	83.925151	81.644881	85.740514	85.232315	1.803072	2.013282	2.505475	4.269517	2.972584	1.890874	2.757551
mRNA::NW_015449930.1:1026314-1027583	37.963569	77.407655	72.403051	26.369781	61.679884	70.91254	73.758554	64.525577	95.461102	91.348634	78.765789	85.43408	81.327528	74.01632	94.649035	86.862394	96.817549	118.568799	49.907211	127.898524	136.128332	124.771229	121.448587	72.152269	77.771429	86.150713	86.521721	85.500426	132.720608	76.730323
mRNA::NW_015449930.1:1064301-1066178	14.432966	18.45219	23.065907	60.465671	16.762338	17.131755	10.968074	24.427489	30.683894	18.37195	31.074977	24.818524	27.215378	34.958457	13.448692	22.576473	35.495855	14.760662	12.6365	111.379133	118.061774	123.454166	106.623162	15.971214	10.532301	15.885147	15.213655	14.361594	11.789075	21.251086
mRNA::NW_015449930.1:1076396-1078477	132.362275	100.719725	112.24258	157.199678	101.05277	125.942105	93.472692	132.311118	149.275527	150.655347	138.104706	141.491763	154.501345	134.151489	123.242423	125.767062	128.199581	99.627729	134.07075	99.485663	90.051682	92.340052	93.168993	117.548467	100.707019	118.199425	111.530594	125.932256	86.853643	104.164121
mRNA::NW_015449930.1:1080302-1098630	0.000033	1.824203	0.000015	3.133059	0.000029	0.000032	0.000161	0.311672	2.360103	2.620119	1.648667	0.792894	0.962178	0.000013	2.76557	4.975379	1.54195	2.492733	0.000018	87.810179	77.219788	81.301781	78.218079	0.266479	1.039896	4.904479	8.779941	6.945062	0.000035	0.565599
mRNA::NW_015449930.1:1080303-1098630	5.053392	4.351479	3.142601	5.508204	3.165286	2.882838	3.067227	3.08042	4.654433	4.554319	3.14156	3.278897	3.181357	3.583917	4.752772	0.000019	4.152245	5.277832	2.783942	0.000034	0.000034	0.000037	0.000036	2.112284	3.235361	0.000026	0.000033	0.00002	6.889678	2.575924
mRNA::NW_015449930.1:1099061-1101810	65.115691	10.578186	9.554206	58.3395	22.216675	20.255927	17.003226	42.748145	5.918388	4.240816	8.661157	8.88481	9.36317	8.955129	40.728119	10.977801	12.798046	45.088928	51.706103	260.942879	131.500939	159.086378	132.092305	16.400891	32.429068	22.726512	81.181616	38.435175	6.996147	68.285308
mRNA::NW_015449930.1:1102835-1104779	10.757554	16.79963	17.337813	19.944443	14.318259	41.437622	6.859762	11.118418	22.191959	18.899854	13.772302	9.833722	11.767574	11.673586	15.783482	194.401986	184.043683	23.285763	51.573622	198.249383	62.891352	117.697956	51.636701	14.564592	17.127869	14.948341	25.122856	9.581187	7.127593	15.535024
mRNA::NW_015449930.1:1106780-1108846	38.277797	16.538135	11.261003	46.318955	57.371635	24.467693	49.664487	31.419302	6.439301	4.661899	1.002863	1.4068	1.310758	1.621199	43.138162	13.791564	23.023752	27.961418	0.523081	187.542315	68.08015	74.757373	75.65301	37.272028	47.805125	5.41556	53.538625	42.608503	5.606666	61.405047
mRNA::NW_015449930.1:1110280-1112151	793.774985	531.536106	565.798117	2276.353492	222.692787	379.932592	443.761571	863.670582	129.617893	104.049084	434.818287	438.386222	429.154722	449.678663	469.208801	280.795528	396.46013	204.682744	760.071368	295.618627	82.733742	88.02242	80.628068	293.212804	652.096073	223.211856	527.565151	400.914791	186.387654	1125.195639
mRNA::NW_015449930.1:1113738-1115136	111.901539	102.305254	109.776185	175.267555	87.699043	185.949156	157.971114	135.798574	135.476218	132.218517	337.522032	329.853042	333.334768	325.054285	125.687236	123.29041	124.373448	165.974487	183.534864	123.591685	111.6042	109.806441	110.23968	112.202883	134.187135	91.22692	116.314913	145.629358	162.386515	139.635004
mRNA::NW_015449930.1:1118449-1123961	54.71739	75.425311	59.137411	53.493822	62.211219	52.267743	57.002395	63.120457	93.386243	95.208148	87.156379	82.578761	86.491061	83.731792	78.881811	66.264759	84.545607	78.437123	41.367963	87.823655	92.898761	94.638743	84.290768	59.758912	59.058235	67.951158	79.507804	94.203621	83.2033	44.331948
mRNA::NW_015449930.1:1124174-1128356	13.430196	13.520813	10.546616	10.805064	14.887261	10.915375	11.55119	10.57773	15.170569	15.148172	14.169728	11.368409	13.502798	14.324679	15.188186	12.365282	16.621718	17.206447	7.257612	81.452271	92.079789	87.652666	81.240716	10.677558	11.097794	9.320408	18.293253	24.366419	13.952928	6.896051
mRNA::NW_015449930.1:1128930-1154649	0.000096	0.107522	0.169646	0.070942	0.066149	0.148296	0.700014	0.066349	1.571436	0.722274	0.028791	0.088746	0.050161	0.061051	0.076844	0.203092	0.138165	0.145193	0.034128	86.145117	73.15715	84.667848	82.759113	0.263891	0.045944	13.095305	0.036321	0.22172	0.191206	0.304472
mRNA::NW_015449930.1:1128931-1145351	7.59046	13.571271	9.991269	6.552413	9.907168	9.357587	9.9018	8.236946	11.555598	12.732885	13.078038	14.650528	14.406846	12.211978	14.91157	11.997356	9.884744	12.560211	8.197626	0.000017	6.803436	0.00002	0.000019	11.152528	10.539224	0.000012	14.400261	10.944305	9.760136	5.56204
mRNA::NW_015449930.1:1146843-1147901	2.091041	0	0	0	0	1.537582	0	0	0	0	29.86227	26.546222	25.566575	47.907094	0	0	0	0	43.447724	7.894394	40.057119	0	44.182291	15.231883	0	0	0	0	0	10.052019
mRNA::NW_015449930.1:1154941-1155864	164.826703	128.154643	50.966519	1.199984	468.907697	22.444094	28.95032	8.575994	0	0	26.646022	29.282959	24.032543	42.067593	4.524172	17.923	7.701852	7.675178	20.591646	142.831075	136.166804	122.245363	125.721397	3.870453	6.140945	108.044311	14.102253	34.452933	1.953059	71.616825
mRNA::NW_015449930.1:1157171-1165744	0.693621	3.437743	3.138743	1.235037	2.663226	11.733706	5.486495	0.682818	0.07832	0.063451	2.137442	1.702905	1.822008	1.887677	0.81462	4.205193	3.931756	1.281403	3.874931	57.808807	54.685198	54.907598	58.848666	12.900644	0.855584	2.040225	0.540066	0.777562	0.288969	3.236071
mRNA::NW_015449930.1:1163223-1165744	105.626921	71.515759	69.923003	113.601031	69.744216	67.834737	75.652565	94.030255	63.091129	58.408747	87.487188	82.590928	79.60854	87.279796	81.164295	35.516786	40.292709	73.795483	102.376035	76.986478	96.290627	89.453045	74.591417	54.145934	82.313917	49.304903	77.449151	90.284528	38.781204	71.612135
mRNA::NW_015449930.1:1161018-1161929	9266.029987	14000.43076	18677.84435	3202.376734	24319.07378	9384.491001	11821.55996	6520.369877	1272.554373	542.783175	1472.540189	1267.83668	1229.956528	1966.023048	5943.457199	4443.958066	2107.34305	4480.32092	4920.641103	13.440617	14.455834	0	0	8058.325054	8605.33103	2496.129593	6740.585956	6300.421338	1257.802415	18118.01899
mRNA::NW_015449930.1:1165881-1175044	0	0.359446	0.098353	0.576343	0.215339	0.396985	0	0.207713	0.342798	0.265148	0.448183	0.447236	0.598705	0.374292	0.577166	0.142101	0.150914	0.384295	0.097176	78.039092	86.193792	83.695828	83.312581	0.198248	0.285296	0.224387	0.353402	0.473797	0.626829	0.15816
mRNA::NW_015449930.1:1165881-1169961	4.857614	13.780242	6.900464	1.705273	3.991479	6.583701	5.16177	3.484353	11.552736	11.657925	18.866411	22.624087	20.213769	17.177646	3.414366	9.620167	8.680595	3.319287	5.589946	12.26889	8.742891	14.274412	7.211392	3.336927	5.23335	3.222534	7.711256	8.963194	7.797617	4.350377
mRNA::NW_015449930.1:1176703-1178929	50.39288	86.807683	64.347182	21.105617	54.718063	68.867651	107.911939	87.180403	113.08678	118.14113	101.995513	121.043115	114.565924	106.383454	96.148932	149.42156	156.954162	122.559878	68.568483	93.008133	105.401402	100.87982	96.703029	94.009736	106.952116	100.422569	95.652	136.481827	161.927515	73.535295
mRNA::NW_015449930.1:1179042-1181414	0	3.171183	0	0	0	46.314898	43.91266	0	7.141194	6.985433	0	0	0	2.485667	5.199649	10.617727	16.123005	69.435184	0	105.172347	105.676596	109.289568	102.383413	0	2.553933	5.076204	0	34.552181	21.318805	2.770484
mRNA::NW_015449930.1:1179058-1181414	65.126585	60.459816	57.975656	39.954569	53.939814	0	0	70.423399	90.10098	91.40724	89.129822	89.505439	94.544443	82.131804	62.758481	61.944473	76.608139	0	20.112065	0	0	0	0	17.305398	36.175572	71.150334	66.449384	0	58.801107	74.372565
mRNA::NW_015449930.1:1181943-1184300	1.433299	8.381712	7.979483	0.384233	5.587631	4.532621	3.327362	4.519649	3.747982	5.15892	2.601193	3.554811	5.705545	2.092582	7.273639	6.304941	5.502938	9.377674	1.839325	103.699582	108.411904	107.17454	101.52047	2.296895	2.684128	3.24145	1.38563	3.524613	1.944274	0.959979
mRNA::NW_015449930.1:1181943-1183819	19.170281	29.103531	29.131995	24.887189	14.44245	24.241976	33.028252	32.648707	55.235255	53.103751	24.778535	26.174639	27.893916	26.93082	34.534729	56.824667	55.89581	25.510838	34.209307	0	0	0	0	29.610637	31.185691	14.363753	27.819047	39.76193	43.747575	24.492287
mRNA::NW_015449930.1:1184399-1186211	78.413096	105.49642	93.943555	85.79439	84.612553	92.504682	93.83252	81.417208	100.295323	110.102979	98.57022	113.99911	107.864038	103.32537	107.731177	187.795459	225.020539	138.085186	58.099731	106.396837	110.538742	108.534838	101.372416	93.163755	100.833886	104.337229	98.083933	150.707649	198.523104	74.334722
mRNA::NW_015449930.1:1186598-1188444	77.337648	75.635079	74.557194	26.620541	51.688536	54.428183	49.431837	73.938467	112.628073	121.618174	100.931727	107.25239	104.627155	91.431545	82.023204	92.479302	100.435431	87.597929	52.574779	136.402988	108.83842	127.058801	128.27526	61.506792	77.881304	70.828532	71.823369	79.840324	124.191056	82.885047
mRNA::NW_015449930.1:1189053-1189673	135.00429	70.421185	79.711854	34.133227	45.470127	88.011295	70.046753	155.40897	144.643825	140.998843	94.974585	96.978138	91.711135	93.408595	109.279196	143.148788	230.415609	70.117295	60.313543	116.479432	109.101414	126.880415	141.27356	53.952601	99.113706	54.042981	103.936103	88.315839	222.049661	149.12423
mRNA::NW_015449930.1:1197274-1206508	0	0	0	0	0.030675	0	0	0	0	0.044496	0.03176	0.022938	0	0.011479	0	0	0.020742	0	0	42.741513	42.357605	46.682352	44.502139	0.023155	0	0.044436	0	0	0	0
mRNA::NW_015449930.1:1199096-1261996	0.094208	0.04718	0.043916	0.160301	0.009657	0.011075	0.055499	0.117727	0.004415	0.004326	0.090472	0.004183	0.004391	0.037717	0.209573	0.006364	0.009547	0.01179	0.006145	74.196996	80.81637	80.572374	70.460553	0.076083	0.103961	0.008739	0.011052	0.05906	0.012045	0.004903
mRNA::NW_015449930.1:1199096-1259804	3.521866	4.166743	3.369086	2.27631	3.37043	3.422418	2.22002	3.044352	5.093958	5.152874	2.9651	3.416069	3.327006	2.864112	4.018959	3.549115	3.919618	3.877753	2.069207	0.007898	0.005853	0.007467	0.014965	2.803288	2.786067	2.152051	3.777695	3.555757	4.052901	3.191848
mRNA::NW_015449930.1:1199096-1200570	0	0	0	0	0	0	0	0	0	0	0	0	0	0	0	0	0	0	0	10.554964	22.610887	16.236713	16.135534	0	0	0	0	0	0	0
mRNA::NW_015449930.1:1199096-1200454	1.26834	0	0	2.158403	0	0	0	2.604044	0	0	5.011012	4.027442	4.019496	4.65654	0	2.884306	5.951271	0	0	0	0	0	0	0	0	0	0	0	0	0
mRNA::NW_015449930.1:1205891-1208648	9.423944	4.302342	2.659835	1.0772	0	7.198136	0	0	0	0	0	0	0	0	1.972697	0	0	1.960355	0	0	0	0	0	0	0	0	0	1.40573	3.232978	3.144569
mRNA::NW_015449930.1:1207033-1208648	0	0	0	2.589803	9.007759	0	0	4.385208	8.515476	10.668591	18.357338	19.839307	17.853057	15.5968	0	8.59945	7.679373	0	1.20025	63.138305	72.365098	53.70755	69.482321	0.989752	3.176312	6.688303	2.90782	2.186222	2.674465	2.338386
mRNA::NW_015449930.1:1208678-1209178	20.524908	13.670753	11.596107	6.304601	16.043522	15.944385	0	12.636637	0	4.375472	20.286071	29.77233	25.117151	24.485237	8.161724	6.547469	6.720573	0	2.18421	6.855094	0	0	0	7.545153	5.134092	7.522156	6.659149	3.876549	33.690273	7.109499
mRNA::NW_015449930.1:1214902-1219653	42.143592	52.714214	41.682557	56.378097	48.267535	39.599686	40.921176	37.400625	43.638838	41.384833	52.04079	50.594082	53.212044	48.203927	56.007642	37.648968	37.410981	53.051794	39.998684	13.981587	12.323329	15.899804	18.479955	47.674389	41.424559	36.274701	59.276313	56.984229	40.749846	28.814772
mRNA::NW_015449930.1:1219800-1220748	0	4.957893	3.918987	1.361713	1.480467	3.132211	4.068966	8.492232	22.123204	20.205464	11.199939	8.366164	9.130329	14.189055	2.224693	4.737663	16.017624	9.01189	5.822325	19.36436	18.579801	24.210973	34.287772	0	7.49469	8.456304	4.457162	5.853799	5.223864	4.014354
mRNA::NW_015449930.1:1220802-1223376	6.711075	8.603053	7.65521	3.232071	8.180375	7.069422	16.506246	21.537145	13.88704	13.392586	21.57486	22.634604	24.508638	22.754401	16.529099	31.760433	31.775437	18.462662	15.512051	11.379813	14.098874	18.48155	18.370645	14.890949	26.650202	5.29419	17.611761	17.097692	33.804605	10.283707
mRNA::NW_015449930.1:1223756-1225341	150.025764	143.531073	143.736937	92.604473	116.531805	126.438883	149.910285	142.205356	199.789967	204.428612	158.533663	193.169339	178.264572	164.806636	165.556488	216.396906	184.813812	132.1318	192.252414	16.407355	14.885825	6.601596	9.885788	152.010791	157.828767	168.194264	124.423609	183.173773	169.31457	111.431978
mRNA::NW_015449930.1:1239566-1248134	0	0	0	0	0	0	0	0	0	0	0	0	0	0	0	0	0	0	0	0	0	0	8.887041	0	0	0	0	0	0	0
mRNA::NW_015449930.1:1239566-1243175	0	1.184495	0	7.900398	0	0	4.758431	0	0	0	6.408035	6.883305	6.710283	6.163658	0	7.88627	5.772763	3.819526	4.768746	0	4.236316	2.302726	0	1.337606	2.410311	9.472965	0	1.780506	0	3.002937
mRNA::NW_015449930.1:1240879-1248134	0	0	0	0	0	0	0	0	0	0	0	0	0	0	0	0	0	0	0	11.046249	5.264124	5.213883	0	0	0	0	0	0	0	0
mRNA::NW_015449930.1:1250435-1256762	0	0	0	1.951532	0	0	0	0.538483	0	0	1.896372	1.165761	1.342357	2.678602	0	0.405274	0.720849	0	0	7.945247	3.944412	6.068645	8.139166	0	0	0.616363	0	0	1.3343	0.977171
mRNA::NW_015449930.1:1256733-1258279	43.334824	46.786916	54.915214	33.484672	47.393004	58.270946	46.840091	74.631948	82.566506	83.31067	81.047266	74.729497	73.982564	83.396088	52.156206	77.309225	88.045688	71.544377	56.521155	16.716011	22.558715	19.941632	18.037107	55.678195	63.714132	59.137	55.264663	63.313102	64.967911	75.828764
mRNA::NW_015449930.1:1266256-1267777	67.830584	64.416189	87.27214	24.617604	36.74842	83.342152	45.133699	5.31864	1.128987	0.383201	8.326501	8.33665	8.606685	8.171918	56.827484	14.827499	3.291653	7.34354	183.134072	112.84857	118.719428	116.874259	119.423981	64.569752	10.438448	8.960638	78.402888	46.661218	31.003816	93.931401
mRNA::NW_015449930.1:1277886-1278330	613.401238	1286.196712	1360.930683	757.768244	1588.341672	2146.715278	2174.675331	1484.002414	1807.370994	1724.221334	1936.871838	2164.658412	1583.684941	1473.817907	1852.607405	2517.087322	2030.743319	2223.664292	1239.164613	155.679332	180.928869	196.293046	207.602834	1437.696697	2016.141242	764.896948	1324.407532	2255.373176	1092.463472	1202.624591
mRNA::NW_015449930.1:1287026-1290088	15.569912	15.585956	12.861451	24.289876	23.725106	32.417596	19.997082	9.828532	12.604344	13.441788	10.941946	11.365747	10.651445	10.351375	8.568891	10.852488	8.688705	6.36386	31.706715	108.763502	118.016205	114.369631	114.455678	12.602205	6.511835	5.506831	7.613509	13.966398	14.011254	21.390457
mRNA::NW_015449930.1:1296037-1297578	4.364743	5.453303	3.722151	0.495049	8.09756	6.361164	2.509634	5.333033	6.170575	5.499643	6.051396	3.974614	4.320892	5.029931	7.661425	19.487504	19.065913	11.339283	7.704681	120.826484	118.558282	102.67436	115.388832	6.886749	2.254199	3.685466	8.996735	2.007636	4.566892	8.219829
mRNA::NW_015449930.1:1302235-1306309	0.34401	1.543306	0.928049	0.37924	2.06733	0.708599	0.517022	0.554013	0	0	4.32586	3.342996	3.763638	3.25699	0.743997	3.47052	3.918955	10.733884	2.956423	73.60288	81.308668	79.15446	74.864396	0.39071	0.284352	0	3.340561	1.080596	1.336834	0.433875
mRNA::NW_015449930.1:1306317-1309006	54.081318	47.028218	47.915667	32.421777	49.101753	60.942658	50.274111	59.811923	62.089235	70.253718	68.588034	66.888276	68.658714	70.308812	60.216648	46.165615	68.616663	51.861388	47.142316	93.882211	98.854104	96.019977	93.234279	42.29324	58.287836	45.844708	53.361624	49.071302	69.726309	42.244204
mRNA::NW_015449930.1:1309054-1312250	0	0	0	0	0	0	0	0	0	0	0	0	0	0	0	0	0	0	0	72.154037	96.795574	82.316421	66.92037	0	0	0	0	0	0	0
mRNA::NW_015449930.1:1309054-1312239	0	0	0	0	0	0	0	0	0	0	0	0	0	0	0	0	0	0	0	0	0	0	0	0	0	0	0	0	0	0
mRNA::NW_015449930.1:1309054-1312233	11.016284	18.043805	21.189909	34.786643	14.722635	12.340458	7.882475	33.822617	28.686007	25.855723	33.85081	27.159231	27.416166	29.467975	17.733722	34.689223	35.94671	9.570624	21.593229	0	0	0	0	16.748249	27.327007	17.720307	18.277668	20.380204	22.939122	13.412928
mRNA::NW_015449930.1:1310743-1312250	28.283969	21.98203	15.155447	0	21.303523	33.725552	40.493339	20.697765	40.356109	39.876877	30.625676	39.234978	34.332538	27.88251	27.428271	36.740227	48.205335	36.292922	16.714736	27.397343	0	16.401809	34.765858	19.074676	22.360593	31.239645	31.359642	48.477674	57.573604	41.016694
mRNA::NW_015449930.1:1313956-1316123	182.878655	208.703721	194.459269	286.400959	174.596992	131.283372	171.877613	206.536223	268.82703	255.912924	208.022801	227.644368	218.097554	208.578393	174.835707	197.051217	154.477171	182.377977	178.145291	109.583616	122.964955	119.016146	120.661221	276.663719	179.098571	186.041658	166.719129	154.033453	147.498064	221.280537
mRNA::NW_015449930.1:1317839-1320566	515.072609	646.066018	555.218246	141.274457	446.590198	412.514591	514.118994	527.376291	827.777792	830.696365	710.736212	789.376308	771.995394	736.0977	561.358157	706.751687	770.737961	611.708548	419.802535	108.993063	123.742288	117.460566	110.569548	612.952757	542.839975	564.620488	513.120409	676.625127	682.813473	570.978553
mRNA::NW_015449930.1:1321767-1324338	9.309698	10.637622	9.61857	14.303547	10.376211	8.824638	3.943412	13.64851	19.35835	21.554358	8.911812	9.736121	9.779024	9.28522	9.842784	9.265471	9.438427	7.70605	4.880328	102.06174	116.728077	109.420966	108.835604	4.878295	7.03098	5.670308	9.165064	11.301883	9.325986	10.86821
mRNA::NW_015449930.1:1324352-1325901	75.623769	82.470145	81.282733	45.279448	63.094525	47.13322	64.792906	79.180795	83.047664	86.931118	78.139482	91.178956	83.196551	85.881652	74.692457	115.866277	117.148755	76.608889	48.810659	99.176469	118.433863	123.420929	114.006914	64.536293	67.111998	72.8145	73.268895	98.486838	72.598675	56.574895
mRNA::NW_015449930.1:1326270-1327531	10.257726	14.608288	12.984758	4.669241	13.177132	18.844579	12.188168	18.317761	34.225672	31.101506	29.370211	25.435053	21.998527	24.335542	20.178301	36.216801	34.705328	16.643047	29.72077	90.179583	95.321572	88.463668	110.993178	20.107697	18.763106	17.707212	17.569274	26.750583	22.934358	12.772365
mRNA::NW_015449930.1:1327133-1328726	23.083295	28.747665	26.79091	6.67338	23.701808	26.185492	24.819948	39.31231	51.609046	58.738162	34.108482	39.112923	35.906289	37.122704	27.462964	32.992205	43.394747	33.925548	24.605694	76.844158	85.209893	79.771667	80.713938	27.100784	29.112082	23.367045	22.200776	27.240719	46.962243	30.929741
mRNA::NW_015449930.1:1328197-1334591	1.796622	2.1104	1.099671	10.933879	1.642898	1.984711	1.583166	1.055637	2.575778	2.000678	3.694249	2.737762	2.438671	3.098809	1.518246	2.503341	5.110138	1.887378	0.817504	93.614088	104.021049	97.117536	103.17174	0.78421	0.80864	2.642673	1.992236	2.569417	3.442237	0.762769
mRNA::NW_015449930.1:1338290-1340015	83.417069	101.394907	86.84861	41.522356	78.230038	79.064304	89.237063	90.108451	110.749415	106.307963	101.04582	113.091777	107.281441	101.268622	86.754417	110.149772	123.581375	101.315917	72.577746	114.881683	119.279725	112.236755	109.6285	90.348202	78.863558	84.723834	86.849451	105.367542	111.960717	79.131955
mRNA::NW_015449930.1:1340185-1341392	60.042104	105.757652	101.120876	75.34148	84.020719	102.671987	90.160142	89.658684	149.410326	144.531669	117.671207	103.234351	106.388124	111.246599	79.669645	133.036174	119.591386	129.506208	151.33621	106.185458	126.890795	111.314829	125.301371	100.129153	128.957543	93.633917	100.731413	124.860324	137.636552	125.49551
mRNA::NW_015449930.1:1341740-1344444	104.592173	107.160577	99.715104	39.183629	75.540376	102.20109	87.508063	105.629895	132.365177	135.264342	109.011369	110.390454	115.951041	113.286381	116.477522	60.886316	79.20171	96.38539	111.236944	107.63399	112.385492	108.025495	104.411428	88.752489	104.14581	101.269781	121.383109	94.94002	105.0248	84.50493
mRNA::NW_015449930.1:1344840-1347134	5.055561	6.522345	4.628044	3.191966	3.966852	5.008968	7.537738	4.239975	11.170115	11.593046	11.102277	9.267734	10.843645	9.958244	5.794093	11.000274	12.76462	9.138863	9.531606	112.476908	118.088597	111.407357	116.05149	4.755596	6.597778	6.152499	4.364774	9.187728	9.10946	6.418637
mRNA::NW_015449930.1:1350361-1352469	21.642793	31.885916	24.362925	63.641883	68.85921	28.27292	100.552434	52.04926	10.677155	3.515065	67.229248	67.563085	63.603303	66.67683	71.198093	62.123604	92.979996	30.815291	5.095884	105.614561	104.234769	109.784395	114.315721	18.501061	54.212386	63.764052	11.774137	39.971389	76.411153	61.928862
mRNA::NW_015449930.1:1350366-1352463	0	0	0	0	0	89.33699	0	0	59.066894	75.724864	0	0	0	0	0	34.268455	0	76.597658	91.111455	0	0	0	0	27.667861	0	0	30.209265	67.450873	0	36.856742
mRNA::NW_015449930.1:1350366-1351764	217.907158	219.625833	260.214515	440.258682	191.322576	118.524932	80.074897	251.451392	255.690147	250.669001	257.748561	265.936586	256.998815	302.273395	149.033299	165.435108	159.559125	25.703426	199.741074	0	0	0	0	189.355006	214.789328	229.01198	158.686854	113.365818	97.953365	157.183477
mRNA::NW_015449930.1:1353411-1356099	200.691585	283.683338	274.333414	92.638455	248.689526	245.665671	254.806181	358.177712	453.091099	479.017427	412.319037	434.501405	426.696793	421.426425	266.130665	380.1287	488.710516	289.706949	251.55772	98.408706	119.552203	104.251178	111.323025	321.930525	272.641104	250.083326	269.153062	239.232214	339.488631	280.281588
mRNA::NW_015449930.1:1356360-1358168	560.187062	418.532022	415.823689	496.630764	296.780716	392.214545	438.008048	363.067768	175.175078	150.060099	304.726328	225.655555	238.233064	287.277464	385.837571	177.312047	146.694637	408.591249	453.731157	106.295439	110.442063	109.083906	116.332157	522.160686	423.574913	391.545324	410.897367	305.756018	156.025396	481.686206
mRNA::NW_015449930.1:1358102-1359138	84.314052	100.459857	95.866119	37.948321	58.990511	66.192351	111.69827	117.220887	111.099975	119.584938	97.708167	106.105037	104.956936	107.674258	80.567377	141.436629	136.702389	68.888556	106.410426	118.978854	122.310623	94.331992	111.831016	126.842424	83.803034	68.848883	71.622194	100.689506	119.16022	95.249783
mRNA::NW_015449930.1:1359165-1360240	61.899743	85.837966	107.616461	46.445821	97.40742	87.470153	96.638501	134.622845	133.722102	145.994124	130.232936	131.061187	113.606381	157.020541	65.868874	114.359666	137.175092	103.943806	74.433095	114.66837	121.290714	107.475047	119.157951	101.931142	103.130958	82.341289	64.138507	83.415482	83.702044	98.077126
mRNA::NW_015449930.1:1360271-1361276	58.431368	56.489421	71.039509	48.18733	54.518239	62.509114	58.750047	104.767402	128.284233	126.893173	94.859476	92.002017	89.486763	98.446714	67.200244	81.840594	100.918892	74.292189	68.194139	105.822616	124.23472	112.447181	112.879947	70.017845	85.605152	66.131543	54.098266	84.884977	76.819829	76.964739
mRNA::NW_015449930.1:1362414-1364142	0.508384	0.2994	0.720948	9.362596	0.418081	1.401164	0.718018	1.292437	11.826664	12.051146	1.493644	1.283103	0.387924	1.370396	0.62356	1.084774	2.281831	0.591162	0.839752	168.182243	182.861936	168.653341	186.499523	0.466069	0.289189	0.781089	0.932076	1.655763	0.141602	1.03598
mRNA::NW_015449930.1:1366479-1367184	909.370056	780.848832	1198.04473	340.220842	760.355602	1648.10292	841.504882	1848.445552	1561.494051	1655.032304	1795.95867	1642.488919	1648.832093	1824.228162	965.212287	1278.798209	1651.932551	879.252177	1132.350394	141.492951	151.330239	141.898678	185.456826	1041.687953	1056.625401	1220.301196	935.290563	1178.407151	1385.499519	1118.432204
mRNA::NW_015449930.1:1368621-1370010	56.227596	63.21092	63.927504	11.232645	39.74955	59.285581	67.633005	90.819722	39.788267	44.816301	94.63982	93.11065	83.885665	82.506914	68.010955	93.397218	107.825174	161.135591	69.446372	116.105658	120.557509	121.39235	123.689676	85.285186	91.694235	61.3369	66.018426	88.362756	95.453166	63.744931
mRNA::NW_015449930.1:1382616-1384591	26.573516	48.91264	39.020099	24.423107	42.743305	32.247898	59.27301	32.942061	50.113276	49.976811	39.900591	48.524202	41.801519	38.0057	63.994486	45.347561	36.71155	52.272547	52.313234	116.572293	127.545528	120.454588	112.361687	48.718261	34.896709	20.680893	48.005055	54.721581	49.688116	40.10039
mRNA::NW_015449930.1:1386012-1387518	0.448628	0.419873	0.323774	2.37094	0.61135	0.504824	0	0.880515	0.285554	0.221514	0.200596	0.21487	0.341478	0.287065	0.246424	0.511598	0.512541	0.531591	0.577679	99.645528	109.360006	107.383456	109.863368	0.210616	0.282339	0.229542	0.271499	0.492269	6.379222	0.818723
mRNA::NW_015449930.1:1387645-1396325	15.527198	16.056819	8.516212	29.764835	19.079758	19.57993	17.184634	1.64518	2.259453	2.020156	0.602471	0.597253	0.550933	0.479083	4.138386	2.567367	0.794691	3.703122	8.761597	85.926795	91.873206	92.612901	87.233246	10.541754	3.606608	2.152296	10.029688	8.321592	2.999611	5.591001
mRNA::NW_015449930.1:1399106-1401155	131.695275	93.783284	102.042326	202.229529	102.673475	165.054238	110.31192	84.201162	26.184804	11.970912	37.63794	29.518331	33.791264	37.271525	101.357016	37.338674	17.884859	66.269546	207.157131	79.567046	92.114811	95.90161	83.775252	107.411139	129.270023	59.57524	116.113649	113.675513	21.362279	94.435327
mRNA::NW_015449930.1:1401879-1404888	16.822396	29.699523	25.022241	18.617675	34.125953	25.734064	24.776997	21.224176	73.336472	76.419666	34.256832	37.869284	38.291297	34.024263	25.392303	39.623433	38.784146	26.272613	28.144641	102.801254	108.229397	104.835428	103.493166	27.788262	23.066572	34.40795	20.253317	36.211724	39.585059	31.762591
mRNA::NW_015449930.1:1425778-1433318	29.056065	33.410659	21.698958	232.700533	36.556035	12.655348	45.311047	43.470725	40.577287	20.512372	57.342135	26.881161	34.360168	65.566459	27.990979	16.365996	13.463888	48.086651	11.986097	90.182187	96.349687	98.073981	88.286915	6.939083	14.586909	48.693241	43.976646	33.126873	10.112048	18.140859
mRNA::NW_015449930.1:1445269-1449378	4.601153	5.987975	4.254939	17.725622	7.023468	3.914467	3.986487	4.349415	7.843546	8.138271	8.195941	5.809561	6.425403	8.034024	4.709636	5.232873	8.233586	8.530726	3.422949	85.189794	85.9229	91.2432	84.957161	8.44959	2.988668	5.452919	5.429522	6.523954	3.637613	3.748164
mRNA::NW_015449930.1:1448953-1453636	5.957073	6.544215	5.812802	29.626853	5.424276	10.589986	9.849772	5.093575	7.665135	7.349762	10.698628	5.696879	6.990902	9.447554	9.188239	5.955099	15.94673	10.018918	6.788901	79.615364	82.228418	82.791482	77.200326	3.991281	7.265572	11.10371	9.628941	11.356691	26.003963	6.397846
mRNA::NW_015449930.1:1463325-1464759	0	0.646076	0.322349	15.326039	0.469554	0.180007	0	0.073129	5.073763	6.735481	0.720321	1.54909	1.440868	1.322585	0	0.896323	2.447729	0.378841	0.79274	87.059094	75.957283	83.132476	84.350729	0	0	2.32366	0.566797	0.109944	0.535868	0.418053
mRNA::NW_015449930.1:1483779-1486530	1.652857	1.942047	1.335029	1.312933	1.816157	1.344917	0.404493	1.240301	2.4608	1.861498	2.099977	1.229617	1.672127	1.631572	1.086804	2.425127	3.258918	1.172456	0.576109	90.834668	89.176397	97.840232	93.336861	0.361471	0.892104	1.099008	1.832452	0.716481	4.853978	1.137156
mRNA::NW_015449930.1:1487167-1501243	4.730982	4.96851	2.573557	5.62166	3.731814	2.542027	1.31736	3.763687	11.558582	11.135092	9.454909	8.523273	9.533697	7.607742	8.041324	2.962733	4.930378	3.539262	0.873255	80.171243	78.63202	81.695663	79.430502	1.64165	1.96572	4.396989	6.426621	2.77353	6.02606	2.723264
mRNA::NW_015449930.1:1501259-1510182	2.987827	4.40874	2.730088	0.178889	3.2823	0.453574	0.602326	3.040094	12.57432	12.740364	7.964789	9.596349	9.744449	6.032003	8.16404	4.507833	4.489209	4.32123	0.660606	72.951732	73.312011	72.616727	67.597746	0.059279	2.521356	3.36624	7.173203	2.753019	5.011876	1.926398
mRNA::NW_015449930.1:1502376-1510182	0	0	0	0.574892	0	2.301805	3.797553	0	0	0	0	0	0	0	0	5.476777	6.690486	0	0	0	0	0	0	0	0	0	0	0	2.090851	1.500884
mRNA::NW_015449930.1:1502759-1510182	6.950863	14.134287	11.837243	4.382545	9.705681	8.054507	8.232931	10.698144	14.539974	13.817726	12.670525	17.530785	14.62576	12.970522	8.325205	7.892112	11.463055	14.569753	7.369905	0	0	0	0	16.621203	10.197101	11.941037	10.169097	12.661312	19.230055	9.243481
mRNA::NW_015449930.1:1510625-1524326	0.111789	0.129535	0.071715	1.153098	0.106541	0.083862	0.071291	0.147208	0.021699	0.026529	0.196981	0.178288	0.033457	0.125679	0.121081	0.11804	0.283525	0.074265	0.091285	50.524845	48.436844	47.727497	48.898297	0.051614	0.119164	0.147446	0.066965	0.20571	0.089997	0.162902
mRNA::NW_015449930.1:1530820-1534387	53.197251	76.205176	61.907918	127.13797	77.634981	70.523122	85.500773	77.789648	69.861622	51.730573	71.963607	59.69184	61.323147	77.638583	72.992438	69.886292	59.20767	76.237825	167.439288	81.5314	88.871464	87.567676	83.020203	93.025019	85.021606	74.207467	63.344011	55.535352	43.16358	104.639894
mRNA::NW_015449930.1:1534906-1544903	2.183679	2.86441	2.660488	6.719759	2.684864	2.132606	2.27307	2.549661	4.325728	4.500065	3.773241	3.528329	3.694517	3.733999	3.632935	5.751461	6.316229	3.128008	1.779582	76.963221	76.212596	80.801562	77.460605	2.431661	3.817234	2.934581	4.568406	5.749285	4.334628	1.431913
mRNA::NW_015449930.1:1544908-1546526	1.630178	3.590353	3.086211	12.909127	1.801937	2.750117	0	8.002524	3.045145	2.39519	8.365494	3.739941	4.06723	18.017281	4.945268	9.066931	7.873097	1.61032	3.015595	78.28621	100.964323	103.575242	90.566607	3.239079	5.06527	16.742654	4.712501	3.235462	4.912177	2.869949
mRNA::NW_015449930.1:1549843-1550788	0	0.121548	0	22.157374	0	0	0	3.292738	0	0	0	0	0	0	0.230162	0	0	0	0	0	0.288996	131.694244	14.02955	0	19.070088	0	0	0	0.628918	0.127455
mRNA::NW_015449930.1:1551996-1558370	0.242033	0.70543	0.564712	7.356186	0.398974	0.682049	0.317695	0.92179	1.531448	1.507711	1.473853	1.349076	1.527876	1.715047	0.591847	0.565808	0.747446	0.462733	0.547564	102.709101	101.891722	103.668076	92.981403	0.61273	1.225026	1.917712	1.151059	1.146594	1.025004	0.554326
mRNA::NW_015449930.1:1561316-1566028	80.151542	105.837248	73.498762	30.39368	58.859974	64.2534	78.387348	66.833916	129.463945	136.003868	103.097225	111.724765	117.673193	101.886917	115.582916	88.437599	101.049007	118.940668	49.32037	83.518872	89.30769	87.926499	85.843389	60.407833	83.975858	98.97627	115.544208	93.951862	119.994485	58.675042
mRNA::NW_015449930.1:1566199-1578545	0.202007	0.166706	0.155085	1.751094	0.144742	0.233439	0.31753	0.14991	0.108563	0.017695	0.341293	0.194095	0.192084	0.182252	0.134711	0.288817	0.591247	0.214972	0.262274	68.761329	61.907235	64.153568	60.574005	0.20307	0.102364	0.371807	0.179733	0.278834	0.066752	0.223929
mRNA::NW_015449930.1:1580434-1582348	0	0.480788	0.396021	7.389368	0.465931	1.474651	0.629328	1.075897	0.259838	0.336715	0.682895	0.856849	0.474554	0.958287	0.918778	0.962336	1.927678	0.518999	0.496583	101.098068	102.749916	100.482461	95.939988	1.083757	0.515166	1.995967	1.145571	1.314894	0	0.865052
mRNA::NW_015449930.1:1618721-1630693	4.136956	5.285028	4.167395	18.993246	3.896403	5.783615	2.458499	2.890976	5.563628	5.233996	6.772531	7.27451	6.781554	6.20577	4.41109	6.367314	10.779128	5.462496	2.776394	87.726311	75.490861	86.204881	74.931425	2.983694	2.553504	4.603927	3.832114	3.324516	5.545887	4.166985
mRNA::NW_015449930.1:1631826-1633280	89.229604	66.299762	69.558331	0.969286	29.414429	36.730075	9.061352	8.616883	10.893879	13.848088	16.36803	31.514382	33.045018	8.497107	21.253799	77.517926	77.441828	3.345463	34.284982	86.025807	96.413057	84.590538	86.7514	10.892877	11.472258	6.822381	21.464165	3.296637	10.530082	29.029219
mRNA::NW_015449930.1:1634207-1635711	53.62154	54.105814	63.555632	18.40242	46.778719	56.137056	31.997237	73.393018	83.569605	87.910909	70.369706	72.577673	69.884744	66.933135	52.946462	73.874538	85.091149	47.929064	33.146309	107.967126	93.638505	94.802797	92.551343	41.472388	51.974155	46.325863	55.604259	52.269596	97.193784	73.945028
mRNA::NW_015449930.1:1635918-1636853	688.876142	697.956342	1192.343799	273.775078	575.698771	1353.445565	538.295479	1338.687069	1300.205663	1384.174422	1175.000723	1044.878899	1087.254648	1104.135137	833.664823	893.322109	1145.856301	690.648725	1085.742424	103.677977	113.21055	110.579329	115.838101	739.42207	835.832882	752.194503	868.186436	782.729984	859.803305	739.844845
mRNA::NW_015449930.1:1637237-1640657	19.613754	14.711149	12.71021	9.839562	5.655781	5.426568	10.764622	15.209746	33.740392	34.20595	4.386391	5.526322	4.768405	4.727527	12.369322	13.275866	15.741352	18.924328	1.37324	3.526662	78.895586	80.896643	73.699061	15.625543	13.603242	6.792721	24.102091	17.706969	16.778304	8.075841
mRNA::NW_015449930.1:1640964-1642643	57.897874	80.223914	71.793496	11.951773	44.559373	56.304603	58.910545	79.100464	78.922779	79.403089	67.760338	83.530136	73.660554	66.928009	77.397159	106.319776	98.248871	96.187939	41.997285	87.149682	96.791824	95.36641	85.979684	67.707769	78.062158	48.134483	68.094456	77.993602	111.174554	60.373556
mRNA::NW_015449930.1:1643542-1649257	0.977208	3.188725	4.750716	0.155151	2.213084	3.821031	4.883234	0.17333	3.593268	3.136674	1.515786	1.126809	0.782284	1.668998	0.644007	2.589661	2.508066	4.56403	10.128433	121.906709	124.991394	145.791558	116.494885	4.177428	0.017644	0.450891	0	3.545378	1.005822	4.504972
mRNA::NW_015449930.1:1643542-1644695	21.091263	0.776135	2.457569	36.030913	0	0	4.649238	19.6171	1.092213	0	0.784334	0	1.323426	0	4.249107	2.467106	1.920481	0	0	0	0	0	0	3.554322	12.567473	0.955121	9.866561	0	0	0
mRNA::NW_015449930.1:1648005-1650511	0.264955	3.921685	3.092092	1.74108	0.458806	0.863388	0	8.121403	4.499291	3.305158	0.087855	0.106677	0.110439	0.049827	4.184577	0.747367	0.979064	0	48.763658	39.595594	36.670111	39.828355	37.643929	0	1.247306	1.217886	3.460613	0.255002	0.999729	0.439843
mRNA::NW_015449930.1:1648005-1649229	16.574963	0	3.43929	84.503554	0	0	0	10.517554	0	0	0	0	0.343169	0	3.501938	0	4.210986	0.492638	0	0	0	0	0	0	6.330114	0	3.254852	0	0	0
mRNA::NW_015449930.1:1651443-1657249	0	0	0	0	0	0	0	0	0	0	0	0	0	0	24.082918	24.713757	30.31533	21.096419	0	0	0	0	0	0	19.461227	0	0	2.833453	0	15.512494
mRNA::NW_015449930.1:1651454-1657247	0	0	0	24.546248	0	0	0	0	0	0	3.279743	10.177364	11.085065	3.76337	0	0	0	0	0	0	0	0	0	0	0	29.26182	0	0	0	0
mRNA::NW_015449930.1:1651468-1657249	19.232434	25.634577	18.944106	0	17.179891	14.581818	19.401731	16.826133	32.14789	29.911252	31.638621	22.292996	20.616871	29.753886	0	0	0	0	8.260081	69.484948	76.720067	79.891021	74.270589	16.786871	0	0	26.630384	22.403762	29.001882	0
mRNA::NW_015449930.1:1652053-1657249	0	0	0	0	0	0	0	0	0	0	0	0	0	0	0	0	0	6.421907	5.439825	7.772868	0	0	0	0	0	0	0	0	0	0
mRNA::NW_015449930.1:1657283-1658222	87.994072	95.314026	95.060661	47.303038	79.807506	140.083106	84.393347	120.653815	189.036696	200.470027	147.161644	147.691933	137.269845	153.243977	113.587306	185.534136	185.942919	131.84097	107.44774	105.082757	87.467452	98.638527	79.905478	108.235698	133.775924	93.137616	95.530715	133.55868	170.76202	158.093439
mRNA::NW_015449930.1:1658401-1659126	305.261846	290.811618	311.217458	256.760081	231.475542	634.233785	514.587746	297.959124	308.359225	318.029062	267.091969	285.893098	258.297271	279.838779	286.176815	374.414317	329.905938	422.792136	456.008769	139.582851	142.265299	128.858021	131.312766	303.153568	305.935403	251.521792	237.497742	401.348563	377.423529	421.570462
mRNA::NW_015449930.1:1663260-1665623	1.155948	6.951036	2.830511	6.491818	1.698631	2.558532	4.363006	3.546276	4.652165	4.128742	19.388967	7.195156	9.709626	31.802504	4.594371	4.184737	8.330518	4.309388	3.804136	88.868783	88.848401	88.660211	84.15719	2.262912	3.091156	32.430542	4.06216	1.877503	4.499503	4.135358
mRNA::NW_015449930.1:1669152-1681128	0.096175	0.101601	0.087246	0.315332	0.067859	0.14454	0.081922	0.058653	0.062212	0.042588	0.146237	0.082436	0.080492	0.106527	0.037905	0.108343	0.230418	0.051193	0.043639	74.992078	72.582266	76.712307	71.099542	0.031876	0.012422	0.074232	0.108128	0.208331	0.017217	0.098013
mRNA::NW_015449930.1:1682046-1693591	1.798142	2.054732	2.165811	0.855222	2.306795	1.147122	0.550607	3.018513	2.080154	2.797481	1.140095	1.01727	1.820025	1.587234	2.318229	3.18834	5.017438	1.899912	0.924557	42.832157	40.961108	40.405337	40.60755	1.172078	1.612496	1.487251	1.906734	2.625355	4.167821	2.228333
mRNA::NW_015449930.1:1682046-1682833	41.176432	6.822181	23.898246	2835.682511	0	42.882499	0	430.398507	129.510596	83.396822	633.953492	803.551863	884.615355	751.804437	47.561057	2.528332	225.216251	0	87.874307	124.590874	139.848977	141.427311	116.512711	0	15.414131	326.249312	127.599831	0	19.495657	15.248282
mRNA::NW_015449930.1:1683228-1687451	283.436458	553.28972	296.702394	24.74546	369.225542	233.210924	319.93572	217.182654	399.082973	391.17065	458.173707	628.599033	621.494015	347.705541	633.502703	280.80473	391.255845	589.144703	160.630763	35.303321	37.199724	33.307783	30.637273	266.308638	347.848969	410.846575	791.821375	685.719964	574.490602	80.536472
mRNA::NW_015449930.1:1688460-1694525	1.064341	0.893749	1.359662	8.614312	2.675758	3.417387	1.945916	1.02167	2.609802	0.94229	2.797304	2.695298	1.254224	2.700539	0.980299	0.812663	1.860013	1.271789	1.627327	46.322783	48.527982	45.631122	44.444053	1.397146	0.886482	1.681605	1.109676	2.205372	0	1.607454
mRNA::NW_015449930.1:1706110-1709807	127.317606	77.68056	56.511093	126.410164	59.747137	15.463994	25.687837	12.641995	9.520345	2.472217	28.945222	19.292943	22.385863	30.147729	17.507147	62.994846	104.541242	52.721428	2.846783	360.616983	441.211125	373.406205	350.061233	3.503657	14.262675	130.796974	86.263213	15.822732	91.7777	164.347286
mRNA::NW_015449930.1:1712138-1716366	5.196593	9.808402	6.590871	2.614976	5.871052	6.363627	7.690753	6.636852	13.27921	14.618047	11.584324	10.599309	12.820165	11.58557	8.990882	9.232998	10.097617	12.93046	5.805738	79.967344	78.180176	82.095269	77.027874	12.724323	6.20398	13.436958	9.514388	8.48091	8.919365	4.001533
mRNA::NW_015449930.1:1716398-1718085	46.666939	58.382117	59.189858	11.405428	40.919254	53.351731	46.685404	67.891511	59.942244	65.964356	55.907362	59.632715	56.932129	56.351257	58.754157	53.050729	62.60633	62.662437	40.896544	85.974784	87.969646	94.12918	89.685176	60.864377	57.56308	53.716429	50.727882	37.785538	79.469993	53.162153
mRNA::NW_015449930.1:1718153-1721537	42.192625	53.436138	39.403344	22.145393	34.84305	38.694993	43.560372	45.105888	59.814439	59.042861	53.957763	57.383801	56.934177	52.049394	61.610753	50.288487	46.309859	48.076055	32.484817	68.003136	64.147406	71.698649	58.145545	46.798132	46.333545	43.722262	55.642818	49.543592	56.850932	32.793394
mRNA::NW_015449930.1:1721460-1724443	7.769265	6.92514	5.877408	25.414696	9.357458	8.064382	5.520704	6.929377	9.545169	8.269311	14.59226	11.339908	12.435383	13.369658	7.774485	6.693045	10.402503	7.777816	3.612924	83.85727	86.570385	83.990031	76.78882	2.705857	3.55969	8.736501	9.379096	8.542465	8.264478	7.880402
mRNA::NW_015449930.1:1783635-1785839	11.34588	11.889787	13.272347	7.722598	10.282524	14.127236	7.915502	15.546504	16.445815	16.36015	13.324698	12.649529	12.625865	12.753132	9.882181	12.002139	15.652461	15.478561	8.602476	83.646964	83.834339	82.43141	76.841465	9.375673	9.573545	7.913795	9.382299	12.222226	17.281996	12.197023
mRNA::NW_015449930.1:1785797-1788323	34.837628	45.932825	41.188109	21.530191	34.477773	34.121369	37.139759	36.381676	73.608933	74.525382	56.606866	54.097497	58.493664	60.030207	43.229862	37.612739	45.602831	43.322581	46.653476	74.894235	73.033713	74.175492	77.867877	48.504253	33.565123	36.852162	42.14353	42.975158	43.679859	32.308532
mRNA::NW_015449930.1:1788624-1824505	0.026377	0.057062	0.060103	0.655088	0.123481	0.075675	0.026715	0.068533	0.037421	0.039574	0.164622	0.112797	0.157785	0.118336	0.120225	0.096007	0.169655	0.139783	0.040357	65.430576	62.615908	67.404717	65.912292	0.025505	0.028688	0.069252	0.143104	0.123473	0.107291	0.072409
mRNA::NW_015449930.1:1825466-1832401	10.824163	6.60958	4.875872	25.520878	8.826797	6.14542	5.662563	9.888931	4.369169	3.630637	10.490051	7.534211	8.09057	9.074484	7.875922	5.088878	7.283286	4.501001	6.483226	78.646519	78.638424	81.746761	77.680625	3.894659	5.097001	5.725836	8.352333	11.179405	9.398292	7.063383
mRNA::NW_015449930.1:1832397-1834577	19.566528	23.742345	20.083267	14.449318	20.330114	19.229822	30.48634	33.686305	41.563426	46.331169	36.964875	36.119801	36.070259	42.94402	30.736265	45.406691	48.791323	36.01181	29.444503	89.870273	89.308697	88.033677	84.596692	31.005497	34.157388	17.670772	26.04031	41.770324	36.296087	25.31805
mRNA::NW_015449930.1:1835283-1836711	14.508669	16.365048	10.802807	0.089944	17.813901	12.130942	13.009316	19.42941	19.522294	23.397554	28.000925	23.900253	26.305649	28.303271	19.50723	20.017858	44.853192	24.195494	7.310104	130.594274	121.599201	123.439386	144.477064	16.651114	14.601901	6.727193	21.904857	20.565787	16.701021	14.012506
mRNA::NW_015449930.1:1837907-1847702	1.654085	1.793334	1.543154	1.758257	3.114716	1.127963	0.302868	2.317739	2.49036	2.60664	3.033422	3.556723	3.512664	3.600864	1.89589	0.976364	2.298632	1.009043	0.246694	78.137073	76.11874	76.945452	74.822195	0.363531	4.376363	0.714222	2.727939	1.147473	1.736441	1.059096
mRNA::NW_015449930.1:1851596-1857946	5.598147	11.097725	8.168635	12.782213	11.35411	11.14807	11.043612	11.92127	13.534951	14.213665	13.18	14.204458	13.70887	11.729142	8.695656	9.999519	11.62312	15.587996	9.588637	90.643425	86.683131	86.533265	84.78859	8.876533	8.86405	9.371303	8.319441	11.100913	13.611394	12.547217
mRNA::NW_015449930.1:1851596-1856676	14.875508	14.180372	11.158601	12.091479	9.104589	9.902995	4.413145	5.480668	12.184562	10.708753	9.256001	7.244948	8.893109	8.662097	14.698028	9.697869	14.460371	14.717056	8.393701	0	0	5.165153	0	17.096463	9.41598	13.101707	15.35729	12.499299	15.14432	0
mRNA::NW_015449930.1:1858728-1872592	28.952146	29.821898	22.931783	51.403163	23.276296	15.20238	11.550048	18.55967	31.704019	22.359179	31.068915	24.835607	28.688348	29.025063	22.685172	13.310795	21.254567	20.615935	7.530888	84.203083	84.621661	84.912778	77.773183	9.422563	9.365764	22.465618	34.614712	34.076968	10.195579	21.891836
mRNA::NW_015449930.1:1873268-1875398	3.403806	12.66373	13.619405	6.064511	27.961363	21.988762	11.188393	13.459363	14.176856	15.383898	26.606927	27.515324	25.833306	23.593522	34.142585	45.043262	50.915259	97.389885	14.863888	75.364993	44.225577	47.22866	77.243346	23.542054	23.385226	30.850491	21.483296	43.930234	26.284611	12.409902
mRNA::NW_015449930.1:1873268-1875255	49.312525	58.490306	41.63778	21.575482	29.241733	29.719697	41.218663	39.859167	38.304196	39.753627	43.745199	48.852711	54.065607	44.350806	29.119646	58.908228	75.997442	0	29.309806	9.075249	40.775605	37.988756	10.323192	26.919947	52.491	17.928116	37.020379	25.589449	81.156165	35.253265
mRNA::NW_015449930.1:1875435-1881197	6.552681	9.847601	11.315308	9.586388	9.04665	10.401152	7.417224	12.93853	12.714592	11.714048	13.131723	14.074125	12.426838	12.696458	9.527775	11.984188	14.963135	6.574931	4.43929	55.611703	55.986925	55.255726	63.699794	6.207168	5.689968	7.38468	8.651237	8.606273	13.925205	9.291476
mRNA::NW_015449930.1:1875435-1878820	5.510704	11.308943	5.612223	0	9.387086	1.62311	4.169052	5.426051	9.420158	11.052597	15.577249	16.390098	16.205599	11.544378	9.901225	5.525858	0	10.322121	4.042436	39.593843	24.73634	37.107755	14.090259	8.175353	7.225697	8.412752	12.314792	11.59816	0	1.266118
mRNA::NW_015449930.1:1875577-1879812	6.313856	0	0	0	0	0	0	0	0	0	0	0	1.165466	4.029849	0	0	5.317403	0	0	0	0	0	0	0	0	0	0	0	0	0
mRNA::NW_015449930.1:1881301-1885815	8.285883	8.265032	7.838205	13.434546	6.704263	10.576612	7.84746	10.650068	13.706158	13.529337	11.24064	9.974403	9.554795	11.379746	8.554575	12.668169	14.201065	7.335266	5.992269	80.106586	81.547041	75.255306	85.533258	7.186571	5.553749	7.033286	9.182693	9.033437	10.175834	9.129223
mRNA::NW_015449930.1:1892568-1913898	0.802512	2.399476	1.464202	0.830934	1.156533	0.937358	0.54354	1.214228	2.486934	2.700963	1.614094	1.638273	1.49492	1.623364	0.729289	1.751655	2.123645	1.52009	0.485169	84.001531	118.101877	91.658408	84.662075	0.663987	1.04448	1.033737	1.379369	1.303748	2.267291	0.99473
mRNA::NW_015449930.1:1917885-1924591	59.067861	59.2584	49.168965	54.298775	46.93984	38.595112	52.063809	38.884477	70.403066	69.905213	74.958884	72.078882	79.274254	73.172219	70.517383	32.013023	51.761106	56.377364	42.727234	81.504399	81.43383	85.330837	75.624679	55.918271	42.911494	50.820237	78.749499	61.548378	53.007324	35.163871
mRNA::NW_015449930.1:1928418-1930203	0	0	0	0	0	0	0	0	0	0	0	0	0	0	0.299734	0	0	0	0	0	75.432616	0	53.735912	0	0	0.094032	0	0	0	0
mRNA::NW_015449930.1:1939203-1940604	25.128596	43.117301	29.961199	23.532478	32.705366	24.917163	38.180309	31.172102	47.967525	45.689389	47.923589	41.287979	41.420774	37.268828	28.904235	37.541438	41.721438	56.725457	11.27149	88.168225	94.14516	86.299309	81.763476	21.696906	50.085654	23.655153	32.689601	42.603741	31.467926	28.942167
mRNA::NW_015449930.1:1940600-1941596	29.19022	52.295654	43.497042	39.544805	48.379665	48.628281	47.897206	63.349698	60.889616	55.250639	53.476112	52.59186	62.224732	69.466945	31.826212	86.157147	90.071165	44.635213	17.031142	94.369287	97.890091	124.100641	94.022416	24.929378	65.243806	37.380297	33.615612	37.53528	74.041593	54.976026
mRNA::NW_015449930.1:1942915-1944749	875.832823	910.09911	1014.844476	137.449083	716.861649	869.970866	739.742324	1048.857576	1418.609574	1497.146734	1291.235924	1357.084616	1332.571743	1258.495443	934.990055	991.747943	1324.577315	1055.804136	806.016136	98.337625	102.962772	96.667967	94.988357	902.871207	899.474774	900.547553	815.925493	823.669589	1132.709933	1127.481935
mRNA::NW_015449930.1:1946427-1951028	3.619064	4.551701	3.528538	5.713505	4.54303	3.706313	8.402885	1.839937	3.709492	4.170404	7.372092	8.16755	8.57575	6.522202	3.291362	4.255097	5.750021	3.899327	3.782675	72.72523	78.637501	68.532555	66.446461	4.301578	2.506249	3.722042	4.503829	4.658401	4.954291	2.70896
mRNA::NW_015449930.1:1954131-1965701	0.165269	0.22335	0.119345	0.629003	0.305806	0.259971	0.865811	0.249463	0.101503	0.062333	0.285422	0.239226	0.740411	0.254597	0.817068	0.037756	0.056736	0.686653	0.407067	59.448229	66.226404	72.189998	70.984635	0.295384	0.442023	0.653789	0.63325	0.459921	1.327571	0.029249
mRNA::NW_015449930.1:1956067-1965701	3.370087	6.665825	3.713147	2.147707	5.321331	3.939121	3.967396	3.604904	6.077867	7.447882	9.677193	11.210259	11.298229	8.202023	6.398637	5.118011	5.996907	6.290652	5.123126	0	0	0	0	6.6796	5.472707	6.92781	6.79808	6.446652	4.647158	2.300312
mRNA::NW_015449930.1:1966333-1968827	3.18118	2.958138	5.006526	5.05574	3.342641	7.251131	1.817328	2.347349	2.35288	1.537787	2.170134	1.368403	1.219777	2.88651	0.944745	2.04052	2.42339	0.939777	5.416334	56.455574	91.127313	90.318664	60.703817	2.17894	2.817641	3.286474	1.643144	2.084372	3.494084	1.943724
mRNA::NW_015449930.1:1970623-1974102	4.423342	3.192486	3.588914	5.766916	3.215996	4.250261	1.851599	0.269585	0.067415	0.087665	0.078469	0.148586	0.044748	0.158343	0.5116	0.394869	0.197661	1.34417	5.63244	92.040063	109.438573	92.364206	98.548028	2.341354	0.581482	0.224189	1.650364	1.284954	0.44362	1.365563
mRNA::NW_015449930.1:1974992-1976088	426.771943	398.918321	580.96775	698.799586	379.085314	577.993937	407.81839	729.621896	632.724138	659.545487	637.889735	614.047819	625.179572	664.950186	412.402025	571.852251	752.770511	371.747269	631.075069	109.181418	104.961302	101.563952	101.838721	418.292478	537.625093	383.934345	433.214478	368.522105	509.234087	713.569055
mRNA::NW_015449930.1:1976526-1978714	14.05692	11.063063	13.549164	85.063508	11.81154	23.305398	22.362648	19.471833	10.544093	5.980884	19.857607	12.681956	14.10202	17.65493	13.419272	21.068581	37.763185	12.427073	24.425992	85.15226	87.91274	82.787249	87.729613	16.768019	13.163909	17.150753	13.779299	21.542231	7.698784	17.777585
mRNA::NW_015449930.1:1978974-1999083	1.41975	2.108735	1.742771	1.397293	2.079225	1.405421	2.116501	1.159616	4.345555	4.175994	5.851623	6.077497	6.322345	5.218205	2.531246	2.323024	3.343269	2.947698	2.513324	91.752639	74.89787	104.064146	94.590158	2.039034	2.408888	2.769527	1.811463	2.347956	2.647851	2.062639
mRNA::NW_015449930.1:2015737-2017410	42.505572	53.716719	49.280015	49.659449	47.487751	51.015555	46.452913	59.763108	88.863595	93.030152	93.984801	83.033085	87.030903	91.185091	58.168187	69.284001	61.98792	63.346349	59.119959	89.316575	87.304656	89.734741	96.405885	64.249585	58.114718	40.655847	52.043035	71.016991	60.693231	34.368154
mRNA::NW_015449930.1:2018825-2020467	374.195652	249.517023	303.836436	331.524437	172.324354	390.753444	283.416121	277.670404	187.348701	174.716542	269.431135	234.790537	245.263294	258.924459	356.023311	130.087385	142.474089	251.60551	483.851646	114.483028	116.735854	113.499242	94.171874	259.891235	254.769336	212.233287	256.048657	220.918936	114.864469	323.551346
mRNA::NW_015449930.1:2020726-2022566	20.085319	44.764609	29.165452	4.129607	24.346911	33.464989	32.4308	43.805156	44.476709	52.233426	36.35734	43.089368	42.233794	34.574138	48.545601	26.331464	28.661157	41.184593	38.541651	85.25425	92.563892	92.730997	84.094804	65.526119	51.165517	29.145942	33.707726	43.299461	48.296285	29.819633
mRNA::NW_015449930.1:2022766-2026945	77.533689	81.093521	67.424579	49.644784	73.930202	57.769488	87.205473	57.825483	105.516397	104.998501	103.11929	106.727259	111.639149	96.830076	86.666451	77.788078	103.701695	106.138261	47.602557	86.373909	81.777139	85.847567	83.33045	58.161041	72.32835	80.187079	92.261396	112.737543	100.756987	37.820495
mRNA::NW_015449930.1:2027943-2032701	20.802728	27.160751	21.811122	42.070012	26.433604	28.672743	21.132483	24.355684	36.662635	37.762998	30.227569	31.974839	32.339027	26.455744	33.434869	24.666168	25.551249	26.887184	16.180673	83.915615	86.463381	85.490568	82.87145	31.013956	25.587153	25.038491	35.892612	38.630922	40.276915	15.568134
mRNA::NW_015449930.1:2036045-2124806	4.806085	1.481083	2.305425	1.977725	1.997183	0.162895	0.819491	1.692805	7.522511	7.199536	1.781027	1.743349	1.465546	1.708691	1.405865	1.774188	2.634152	0.857026	8.981004	92.133266	90.509654	90.863887	90.424598	2.176692	2.706143	43.888594	11.584512	0.310099	132.206409	0.289622
mRNA::NW_015449930.1:2052389-2054325	0	0	0	0	0	0	0	0	0	0	0	0	0	0	0	0	0	0	0	0	0	0	0	0	0	0	0	0	0	0
mRNA::NW_015449930.1:2056867-2060271	0	0	0	0	0	0	0	0	0	0	0	0	0	0	0	0	0	0	0	0	0	0	0	0	0	0	0	0	0	0
mRNA::NW_015449930.1:2125955-2129649	42.326435	45.562503	49.64862	35.790375	38.870412	53.237508	52.201727	63.106956	97.690077	88.009854	83.060304	82.787153	81.672859	91.354805	44.556208	66.792715	63.559352	58.944921	56.011087	82.103098	80.042585	78.765832	72.774882	56.065153	52.039657	51.358117	47.676083	92.578317	52.52339	52.242246
mRNA::NW_015449930.1:2129485-2167865	0.549223	0.573037	0.274775	1.771562	0.411759	0.543124	0.625211	0.104303	0.199774	0.14386	0.269619	0.195755	0.315354	0.289201	0.537202	0.348752	0.214332	0.453404	0.337088	78.03075	72.782044	77.238013	70.395863	0.322452	0.339719	0.944251	0.871533	0.751225	0.435468	0.410594
mRNA::NW_015449930.1:2129485-2136037	16.846365	14.33481	13.730741	64.640846	14.909877	18.406674	15.57078	16.218486	23.135126	17.309326	29.777352	27.56359	28.926137	29.323301	15.803395	14.239539	17.049871	16.263493	13.110797	3.588338	2.403113	0	0	15.949096	16.140211	18.322944	19.209901	16.131223	9.153273	15.313892
mRNA::NW_015449930.1:2185495-2186620	0.214583	0	0	1.42329	0.345128	0.256867	0	0.278516	0.162633	0.2356	0	0.228776	0.243253	0.326683	0.361576	0.246177	0	0.269084	12.993192	89.18693	5.723832	0	78.679118	0.180586	0	0	0	0.291607	0.246302	0.20015
mRNA::NW_015449930.1:2192098-2194464	0.088793	0.169304	0.274811	0.463067	0.073751	0.378463	0	0.234136	0.614864	0.265999	0.358549	0.161101	0.238147	0.274961	0.071682	1.560741	2.04184	0.200132	0.097402	94.698469	140.210139	122.517269	76.095765	0.025108	0.135686	0.273289	0.165577	0.34086	0.195345	0.07941
mRNA::NW_015449930.1:2194540-2196993	530.491697	291.487636	529.540139	294.532839	146.221328	275.145677	273.897577	344.709968	150.775577	144.508446	147.158047	131.258692	142.039646	109.906062	225.420041	175.666864	241.176589	172.414021	112.998031	61.038789	49.425457	42.123882	45.215516	268.997514	322.593533	146.399297	405.257499	175.728922	318.587138	492.204886
mRNA::NW_015449930.1:2197884-2226787	2.014951	5.087023	1.801455	12.717078	7.3532	4.191797	7.148599	1.453577	3.88467	3.469634	3.951595	3.972307	4.48711	2.608605	10.484336	2.910824	3.270212	6.052074	1.392312	73.728755	75.183073	74.800121	73.131511	2.592871	2.015301	5.44068	10.548717	6.227363	4.558346	1.924297
mRNA::NW_015449930.1:2197884-2226786	2.977599	0.000133	0.000124	0.000163	0.000231	0.00026	0.001323	0.00009	0.000105	0.000103	0.000091	0.0001	0.000105	0.000106	0.000208	0.000151	0.000227	0.000276	1.843994	0.000277	0.000282	0.000301	0.000296	0.000077	2.585662	0.000208	0.000264	0.000163	0.000281	0.000115
mRNA::NW_015449930.1:2197884-2220575	4.481056	5.940478	5.565758	0.000058	0.000078	4.528298	0.000449	3.208465	1.824279	1.482186	3.614694	2.846873	3.304244	3.440403	2.846337	3.640435	4.895794	4.969503	0.848363	0.000093	0.000096	0.000102	0.000102	3.272591	2.619297	2.000367	2.31809	0.000056	1.297773	2.781491
mRNA::NW_015449930.1:2226919-2230121	5.91997	8.715129	6.019067	15.047219	3.778726	8.429382	6.105541	8.019239	15.597608	17.218412	12.634494	14.544083	13.500786	11.743887	11.5177	31.43708	29.797876	11.039281	6.895496	82.025559	83.606745	80.816027	74.737375	4.921858	6.451289	10.934211	10.02404	24.677749	25.416225	9.288381
mRNA::NW_015449930.1:2230160-2232482	246.643692	200.616026	294.45308	279.086745	255.9344	166.969976	55.454473	303.181364	449.820966	433.43509	629.893799	625.713574	646.958257	547.535294	444.20377	124.974952	157.855776	232.439604	525.876087	69.238099	90.253083	84.49238	82.130992	116.949914	315.636594	364.147882	392.528239	160.285505	135.661691	200.114267
mRNA::NW_015449930.1:2235207-2236746	0.145717	0	0	9.419707	0	30.2278	3.352096	0.047689	0	0	0	0	0	0	2.517995	0	0	0	0	0	186.929417	0	0	0	0.82595	0	0.927479	0.383041	0	0.132793
mRNA::NW_015449930.1:2237541-2252272	2.68684	2.723931	1.532377	14.882086	2.430736	2.802032	3.374363	1.792551	3.734312	3.440713	4.390972	3.563631	3.836856	3.396082	2.698388	2.887046	3.390428	2.274716	2.691886	80.187039	74.908411	79.827633	72.346438	2.242393	1.610329	2.78546	5.36109	3.714322	5.042027	1.223334
mRNA::NW_015449930.1:2252678-2253863	77.270397	83.139595	84.393846	19.670994	63.922355	69.620403	48.073111	114.315576	114.100397	131.751857	7.274623	8.125284	8.195896	7.823742	59.61214	51.30407	52.875513	69.533942	4.616372	59.274791	84.980965	47.474779	10.565293	68.916799	98.811732	9.52343	66.537134	25.816433	55.032017	72.953303
mRNA::NW_015449930.1:2254188-2256321	46.494866	63.753943	46.803159	32.643356	47.102159	39.610833	49.997425	33.432402	77.355756	74.312097	82.575009	88.792346	93.583984	74.041825	52.790113	73.279139	72.819073	82.587849	44.978338	91.71964	103.473428	108.213389	95.830245	61.715571	61.54229	51.1063	63.875677	85.850062	66.972799	37.07493
mRNA::NW_015449930.1:2256755-2259206	13.828354	9.443604	6.034385	5.906359	8.686567	3.289524	6.494534	9.019391	6.086692	6.353559	6.653324	6.49107	6.076868	5.905137	11.716323	10.587921	11.356208	3.125529	1.122059	50.589586	17.260492	32.657983	50.153149	6.134844	8.247453	5.831728	10.51921	4.776675	7.283085	6.088927
mRNA::NW_015449930.1:2259127-2260331	81.142352	69.531791	73.537468	45.521054	65.760061	67.273715	69.772014	110.592669	83.575974	92.638826	73.644342	76.279012	74.757272	85.582566	106.637463	79.477125	97.826416	68.390254	47.648771	78.298759	56.35626	48.366773	62.512617	76.822876	88.705125	46.296171	76.665831	44.219722	71.21113	90.278613
mRNA::NW_015449930.1:2311419-2314787	4.761148	8.491808	6.324468	7.450352	2.572126	2.31839	0.640346	3.528701	3.931853	4.673605	3.006324	2.900604	3.104108	3.208387	2.940023	3.51058	5.783818	2.257399	1.450285	88.830253	90.123137	96.19402	89.445739	1.485346	2.824462	1.810747	1.764415	2.397503	4.597197	5.500244
mRNA::NW_015449930.1:2322957-2327281	16.237346	16.175701	14.801468	12.0115	12.088788	13.932211	19.118528	15.806079	14.412993	15.112326	20.52366	20.534511	22.144773	19.647454	27.649502	15.475879	31.336424	29.85359	8.036436	95.859913	86.528584	91.714244	85.744337	18.664324	19.13692	11.98316	23.500438	22.978581	37.626255	10.456312
mRNA::NW_015449930.1:2378053-2379492	0.474139	16.263522	12.065378	54.126885	1.637573	22.822593	60.675179	0.620203	0.241062	0.292034	1.684207	1.216975	0.676839	1.006997	10.572265	13.646804	1.866523	0.377035	183.085732	193.267119	173.290364	159.026887	148.048933	0.205133	55.25527	6.650719	6.857754	1.472482	1.256811	16.453137
mRNA::NW_015449930.1:2391770-2392490	0	0	0	0	0	0	0	0	0	0	0	0	0	0	0	0	0	0	0	0	0	0	0	0	0	0	0	0	0	0
mRNA::NW_015449930.1:2406571-2407689	0	0	0	0	0	0	0	0	0	0	0	0	0	0.164619	0	0	0	0	0	52.412735	21.270171	35.794117	35.452985	0	0	0	0	0	0	0
mRNA::NW_015449930.1:2428962-2429808	0	0	0	0	0	0	0	0	0	0	0	0	0	0	0	0	0	0	0	0	30.751158	0	0	0	0	0	0	0	0	0
mRNA::NW_015449930.1:2450057-2451434	2.125541	18.498314	4.754498	16.106501	36.85637	28.587206	4.538719	2.400087	1.339795	1.784077	1.151037	0	0	0.807341	14.782389	7.146547	2.002466	65.585644	66.090743	51.079871	60.176388	81.241244	88.087473	19.369274	4.372457	11.510602	27.403334	0	0	24.621998
mRNA::NW_015449930.1:2450057-2451286	10.609171	0	3.682214	0	0	0	17.744684	12.386898	4.726042	0	5.376755	5.287654	6.157884	8.435932	0	0	0	12.903776	224.89702	0	0	0	0	184.845088	1.686809	35.484088	0	14.713178	3.285275	349.894582
mRNA::NW_015449930.1:2453689-2455067	1148.65093	1421.540437	968.214952	3408.000505	4672.027669	1830.945749	2142.868436	619.868973	39.029905	14.936491	72.25737	47.811757	56.936242	97.199952	1518.264368	1123.287588	219.358385	938.333883	1728.743684	87.826151	98.549549	94.674631	78.957395	1531.780291	1511.331346	341.912651	1387.747664	77.886643	77.627206	1168.929028
mRNA::NW_015449930.1:2457388-2459264	0	0	0	0	0	0	0	8.122126	0	0	0	0	0	0	0	0	0	0	0	94.321062	91.842021	84.207496	90.145813	0	0	0	0	8.532722	0	0
mRNA::NW_015449930.1:2457390-2459264	3.585984	4.375161	3.648442	3.51625	4.579733	4.417889	4.525509	0	14.016972	17.629287	5.285828	6.100949	6.053974	6.24596	6.218992	8.679228	6.420942	5.996151	1.717702	0	0	0	0	3.885831	4.352417	2.667206	3.730146	0	10.912966	4.905468
mRNA::NW_015449930.1:2459578-2461284	2.838331	2.429951	1.800255	2.061378	2.120915	3.134539	2.190568	1.861679	1.87693	2.685544	2.685545	3.673673	2.854306	3.973512	1.79459	2.716657	7.281146	1.502617	2.273593	83.085072	80.52196	97.522205	86.887642	1.419146	1.320513	1.882945	0.945354	1.345832	3.308151	1.812281
mRNA::NW_015449930.1:2461399-2467676	0	0	0	0	0	0	0	0	0	0	16.584775	0	0	0	0	0	0	34.491409	0	90.615214	78.304713	79.832916	79.449627	0	10.832955	0	18.329158	0	0	0
mRNA::NW_015449930.1:2461400-2467676	0	0	0	13.183634	0	15.661341	20.833537	0	16.40751	18.6025	0	13.889736	15.563367	16.696954	25.743408	8.26631	6.785795	0	15.034944	0	0	0	0	14.94069	0	23.022652	0	32.0873	24.003556	2.025571
mRNA::NW_015449930.1:2461416-2467676	4.131229	12.958548	5.553904	0	11.371997	0	0	3.736208	0	0	0	0	0	0	0	0	0	0	0	0	0	0	0	0	0	0	0	0	0	0
mRNA::NW_015449930.1:2461629-2467676	17.309158	14.736376	11.159753	21.730844	8.684598	4.051694	0	13.17458	8.803617	4.147856	17.277598	17.013917	16.402769	11.618232	0	11.139413	13.951171	0	0	0	0	0	0	9.597389	9.125448	0	15.466726	0	0	8.76887
mRNA::NW_015449930.1:2472149-2474397	28.398417	40.23241	26.477436	6.362398	28.235285	30.097806	35.02544	23.664312	40.310213	42.214366	42.104081	47.388212	47.134912	38.15544	44.106748	41.981743	45.673767	66.726724	21.518567	92.46424	83.266906	87.244178	80.090611	36.708744	37.645999	30.31014	45.047447	34.014988	67.973417	24.472368
mRNA::NW_015449930.1:2474501-2475616	157.803454	179.485672	223.465809	105.963459	143.744759	183.107514	186.36136	222.289194	340.272425	349.460594	246.986509	245.973851	242.058986	236.858387	178.457072	221.67859	176.764485	202.687979	197.439458	100.776102	115.126806	113.447248	102.759505	230.129606	210.395157	176.581134	169.219681	236.711168	388.751438	197.769404
mRNA::NW_015449930.1:2476065-2477809	58.970069	83.146816	70.972168	100.502085	75.406258	75.176549	74.488865	85.268544	119.572323	118.690205	89.25745	93.909364	93.31857	98.647409	71.217788	118.390971	95.228304	89.816899	55.930493	101.181783	96.702956	88.138899	95.284603	71.934847	79.793204	105.966659	79.69404	100.183831	130.781101	95.385852
mRNA::NW_015449930.1:2480416-2496331	3.563438	3.706446	3.463473	11.74882	4.063745	3.798278	3.747024	5.198241	3.589855	3.216948	4.621325	3.755528	4.140576	4.687154	4.526179	3.465919	3.30905	4.72427	6.156953	40.109029	37.8575	41.551478	79.826253	4.33926	3.763958	3.135062	4.663269	4.666998	2.380164	4.91131
mRNA::NW_015449930.1:2494544-2496325	64.542143	50.491313	54.9347	114.336873	59.644323	33.819526	23.253416	53.694007	13.751443	12.427535	30.34738	21.098159	27.494754	38.924298	41.658106	31.054692	23.03936	22.1803	37.966425	7.445788	12.285944	4.626313	1.018956	59.109808	40.843692	21.357411	64.400916	37.837963	12.159954	36.376236
mRNA::NW_015449930.1:2482973-2484569	0	0	0	0	0	0	0	0	0	0	0	0	0	0	0	0	0	0	0	0	0	0	0	0	0	0	0	0	0	0
mRNA::NW_015449930.1:2485817-2492407	0	0	0	0	0	0	0	0	0	0	0	0	0	0	0	0	0	0	0	0	0	0	7.974427	0	0	0	0	0	0	0
mRNA::NW_015449930.1:2497855-2498715	870.960872	288.28026	678.518741	6503.756246	225.006994	792.884114	259.564783	1989.708989	414.478392	351.940013	1964.720215	1255.396309	1687.252719	2008.01407	366.614374	279.001455	877.809235	226.664138	1186.864326	144.890511	147.522679	155.220605	155.702485	210.565926	227.74312	1393.815137	496.77395	269.500631	118.683136	829.54276
mRNA::NW_015449930.1:2499384-2501438	18.641283	33.944174	24.503532	17.397553	18.781602	29.581637	18.425431	44.537842	45.268177	40.948277	34.733227	35.054195	32.185692	40.830944	38.618213	18.626627	19.36511	24.003989	14.988436	77.425661	79.956174	80.318051	76.88775	30.36069	39.231076	49.729625	40.600448	46.505795	45.020062	31.171053
mRNA::NW_015449930.1:2501433-2503973	56.614019	81.755482	80.578147	7.388489	58.575772	69.534374	60.90039	105.913557	132.016662	143.077858	108.243966	123.042461	117.096936	112.087063	89.88241	115.816524	142.460182	111.647649	64.57965	82.627075	71.978172	83.453182	84.839107	86.321983	93.749824	69.592718	85.325541	81.898929	131.027584	100.673856
mRNA::NW_015449930.1:2504992-2506430	11.065671	8.190767	9.010313	36.4961	6.835899	13.986361	23.925553	23.298703	20.627833	14.20444	34.285474	24.271597	22.000702	41.590082	11.496097	7.726393	10.304024	39.626439	10.051389	42.275046	58.770506	86.440511	84.717958	59.634332	17.641587	12.337909	15.642446	305.55363	24.206584	10.41631
mRNA::NW_015449930.1:2508663-2510147	11.872102	8.255512	10.535795	4.821527	6.466874	5.665897	20.259942	8.95903	5.636641	2.985893	6.583467	4.426681	5.501436	9.638457	3.012486	6.367667	3.652673	0.361522	1.932422	45.862598	36.841345	61.386141	59.559739	16.460638	2.067999	2.803251	3.9468	57.824251	2.736299	6.25537
mRNA::NW_015449930.1:2510880-2514069	24.983395	31.046712	23.638074	12.296865	18.569198	20.804973	26.581028	23.165666	34.51493	38.956505	25.835242	27.014669	26.679425	27.190671	27.694006	34.289605	36.285848	12.91087	14.552841	61.802914	56.368879	82.544801	63.058074	23.149324	27.120472	18.045168	32.59319	29.602198	34.32032	16.831188
mRNA::NW_015449930.1:2514087-2515918	4.33354	4.811984	2.639996	0	6.816695	1.134861	1.580456	0.063431	4.623702	4.861254	1.785363	2.80992	3.862373	3.267255	0	2.469686	2.790161	2.047661	0.659861	113.184473	119.778063	103.91561	64.216558	2.931778	0	1.887254	0.309012	0	1.67198	1.266863
mRNA::NW_015449930.1:2519173-2530169	0.040035	0.100377	0.113341	0.224103	35.442679	56.299812	0.816837	0.269295	0.898572	0.080668	0.864393	0.584812	0.889708	0.475246	0.207982	0.773036	0.225392	1.513839	102.721764	72.493739	68.225767	107.89304	73.73664	0.820776	0.193086	9.078492	0.423072	0.915946	0.086835	6.04717
mRNA::NW_015449930.1:2519179-2520244	98.791881	362.225892	336.782753	1277.844924	296.089069	4840.63056	759.568586	50.23955	2.924615	0.503531	9.284272	7.991724	7.623763	8.616735	208.411512	1109.80732	187.229003	11.073135	272.289301	0	0	0	0	21.954419	219.28315	37.071563	838.761008	87.5857	41.92628	215.276475
mRNA::NW_015449930.1:2529235-2530241	0	0.912996	0	0	0	0	0	0	0	0	0	0	0	0	0	0	0	0	0	0	0	0	0	0	0	0	0	0	0	0
mRNA::NW_015449930.1:2522146-2523234	31.110006	151.560343	85.714565	321.067504	0.201525	5348.83253	620.900253	10.767714	1.530241	0.2338	0	0.165905	0.55462	0.5959	109.827363	581.50681	63.800288	0	33.424312	0.432977	0.593372	1.224916	0.484595	6.515246	109.335436	2.413919	467.494996	12.117844	12.559975	59.307866
mRNA::NW_015449930.1:2525309-2526305	0	0	3.466287	0	0	0	0	0	0	0	0	0	0	0	10.473995	1.62551	0	0	0	0	0	0	0	0	0	0	0	0	0	0
mRNA::NW_015449930.1:2531246-2535534	0.275869	0.024722	0.021246	0.415541	0.198456	0	0	0.124307	0.072656	0	0.047513	0.051776	0.054182	0.054948	0.259681	0.052637	0.079011	0	0	74.60368	73.827631	111.344792	90.97275	0.439001	0	0.072414	0.227854	0.029238	0	0.123439
mRNA::NW_015449930.1:2542115-2545500	6.533568	5.073743	5.568118	0.913192	6.471252	5.794103	2.865101	6.583197	5.461087	6.656905	13.839232	12.501833	14.123672	12.089049	7.14167	6.033759	12.52266	6.535702	5.277785	110.43214	80.157382	87.358541	75.157288	4.33009	6.217367	6.557326	7.473367	4.276332	5.094276	7.355086
mRNA::NW_015449930.1:2545817-2558362	3.759139	3.965864	3.85243	3.324932	3.745097	1.878543	2.166821	4.131769	5.038993	5.633518	3.844186	4.164894	3.731981	4.060042	4.244058	3.984666	5.712154	4.210378	0.85504	75.159007	74.336238	77.141288	69.232062	2.695218	3.020646	2.58386	3.277228	6.480446	5.855612	2.743881
mRNA::NW_015449930.1:2546431-2547262	31.856394	20.473105	25.601419	1.239813	24.396329	13.672618	8.422119	14.562962	31.384033	30.872852	11.566374	13.967231	14.319484	17.561974	8.819502	22.183513	30.563152	6.646905	3.253495	12.343991	7.298137	24.329532	17.548766	16.382499	9.16295	7.392178	7.817788	22.260273	25.418223	15.018697
mRNA::NW_015449930.1:2558476-2559893	0.212854	0.081705	0	0.100071	0.462994	0	0	0.111866	6.257616	6.38436	4.199345	4.524799	4.33809	4.688543	0.13614	0	0	1.777553	0.886973	38.50853	27.238521	59.783895	27.27386	3.367638	0	2.169304	0.169927	0.107199	0	0.404981
mRNA::NW_015449930.1:2583733-2591971	0.682347	0.537928	0.542839	4.684976	0.65611	0.97254	0.363094	1.024355	0.520051	0.419152	1.136419	0.673327	0.726486	0.863754	0.836636	1.326202	2.249894	0.478657	0.371812	74.522522	71.202931	75.930508	69.643117	0.400869	0.700964	0.762505	0.813461	1.154306	0.836044	0.741696
mRNA::NW_015449930.1:2597734-2598898	0	0	0.087729	0	0	0	0	0	0.236097	0	0	0.338982	0.336614	0.080137	0	0.123523	0	0	3.876561	121.574486	82.946251	142.262155	114.367644	0	0	0.374663	0	0.138963	0	0
mRNA::NW_015449930.1:2599432-2650819	0.448452	0.708893	0.554301	0.90944	0.624508	0.630745	1.022405	0.963819	1.205903	1.280941	1.040305	1.017562	1.097663	1.150344	0.955225	1.019579	1.210731	1.59336	0.713644	74.213826	71.319935	77.215497	67.657799	0.85906	0.850917	0.7921	1.033148	0.927597	1.533708	0.593282
mRNA::NW_015449930.1:2654552-2659301	91.918372	90.240364	78.147903	293.441598	73.168494	51.353678	65.258234	84.755679	88.747029	84.896467	72.933614	91.683554	87.984883	69.352162	101.049933	87.047405	84.255755	59.702209	42.448362	58.59548	65.533678	83.037973	66.099713	80.029846	88.761382	66.828638	109.08039	109.329008	94.983114	42.459687
mRNA::NW_015449930.1:2662437-2667346	39.472038	51.148225	40.0641	15.768201	43.063545	12.697972	23.387769	56.084492	40.160395	40.673416	40.958358	55.561537	51.70483	38.839348	98.699767	24.410393	22.691504	36.434861	31.209456	55.278878	60.186653	55.844998	59.089034	41.052416	78.731899	35.672992	101.833187	92.456275	62.305381	17.48772
mRNA::NW_015449930.1:2667491-2670885	78.537071	128.585858	95.46059	16.496586	117.7552	73.171259	108.863065	116.401235	155.314167	175.019934	150.951268	191.812821	181.064036	135.551888	165.547363	155.750358	141.667214	172.644251	95.151567	84.927481	80.430776	87.709957	79.61557	151.307367	137.474411	116.221463	173.610745	181.153179	256.705669	79.107898
mRNA::NW_015449930.1:2704459-2707543	0.861966	0.763826	0.531831	8.487563	0.664777	1.455144	1.062464	1.117748	0.716165	0.573442	1.92126	0.603776	0.738584	1.596115	0.531309	0.862922	2.141123	0.954122	0.399134	88.149004	88.57316	83.516143	82.405629	0.337968	0.534256	1.583091	0.562031	0.41984	3.837022	0.647517
mRNA::NW_015449930.1:2736345-2737844	166.320238	219.993481	260.265236	72.44039	177.385506	338.695277	322.307782	296.003208	336.797361	338.089409	305.943079	319.474651	318.522493	253.772558	300.919474	365.554116	288.010334	291.367665	385.095852	101.000179	94.336831	95.519933	91.054906	290.736792	313.908172	206.005783	247.674942	265.538872	445.627211	286.316682
mRNA::NW_015449930.1:2738162-2739207	52.425176	52.87841	56.423283	33.930006	34.942331	83.17191	71.428975	50.668628	70.069065	65.085401	65.961928	53.353919	55.461358	68.470963	31.67215	31.082284	44.699822	58.882723	96.632537	85.890436	86.826806	83.193076	79.833304	55.967029	31.316826	34.490538	32.84849	36.166422	35.501814	72.450167
mRNA::NW_015449930.1:2739171-2741280	25.669698	19.24536	16.863189	178.938636	37.569438	26.996063	17.829602	69.678966	30.047821	26.544386	22.939139	12.442962	15.080951	20.659698	10.649696	27.995299	15.770518	17.024288	10.489296	87.85897	92.104281	95.019819	85.718368	18.732045	10.784835	9.559817	16.025156	33.2303	10.380819	34.030079
mRNA::NW_015449930.1:2741736-2744639	0	57.128628	0	0	46.28023	0	0	0	0	0	24.808021	19.729189	73.430115	15.944572	56.222905	0	116.332406	135.563778	6.817236	0	0	0	85.710631	18.365295	0	0	6.023499	0	0	2.824538
mRNA::NW_015449930.1:2741736-2744636	935.974865	766.102553	980.961097	941.547236	718.40285	772.66835	642.337137	899.373601	941.307794	920.414141	1136.456801	1045.549359	1049.620219	1147.744991	765.476237	634.842768	724.852993	626.578715	1018.484806	90.259879	92.287659	92.492966	0	771.13776	721.690129	748.091976	868.472336	837.951771	527.341527	795.260601
mRNA::NW_015449930.1:2744675-2746580	31.669693	59.124963	64.73935	5.603422	51.897411	67.12736	58.879401	73.142653	94.696214	102.863646	77.126112	90.571914	84.099811	73.175797	58.11719	111.340887	120.560559	78.573519	60.479198	52.959618	57.543172	56.042857	50.538487	71.401122	81.354241	51.303321	62.284881	94.553098	158.247941	62.63492
mRNA::NW_015449930.1:2746692-2748301	81.962608	89.238124	88.620218	36.154976	63.696981	81.886959	65.501337	90.598489	139.06764	146.587433	126.155056	116.348224	118.135554	130.313105	76.008033	120.451625	129.180608	114.365929	85.94023	83.455937	90.725871	82.047599	78.98953	102.506185	85.621724	108.994871	74.518543	91.774868	109.434606	90.275301
mRNA::NW_015449930.1:2748311-2750093	175.399549	168.302021	228.610014	277.542749	169.870236	180.631161	133.820269	242.764007	197.135886	183.165231	244.536916	221.470683	227.014487	249.327041	178.503906	132.024252	155.712102	114.781356	257.217078	80.766841	83.101775	84.413406	84.220291	210.364298	183.238806	186.097672	191.717796	150.240794	88.665967	158.682964
mRNA::NW_015449930.1:2749909-2750733	86.48702	104.354339	101.06352	8.805556	66.894097	109.313989	90.459626	105.193775	173.032649	185.074355	98.347258	109.903454	99.594945	95.350887	71.25639	123.464966	111.210374	77.096062	75.620737	91.048427	100.107409	98.306832	96.857036	62.303405	97.470273	70.629998	69.892591	64.793491	181.612877	103.780464
mRNA::NW_015449930.1:2753570-2756174	4.94881	8.050396	5.628794	4.826861	6.047275	4.304019	5.178865	3.766462	5.441026	5.898006	10.829851	7.512971	6.275739	5.753757	9.187241	8.772918	27.372001	7.233944	1.793337	86.340326	87.954296	82.2538	85.993885	4.20053	3.512807	2.396194	8.891787	6.81483	9.542025	2.84703
mRNA::NW_015449930.1:2757420-2788701	1.526479	1.395447	1.450335	11.579291	1.198179	2.540361	1.504076	1.577721	1.572368	1.310649	2.289592	1.529063	1.604577	1.750002	1.979882	1.257849	3.929888	2.361635	1.528862	73.564317	72.204289	74.586879	67.229718	1.703004	1.281648	1.72126	1.542321	1.586209	1.686237	1.421476
mRNA::NW_015449930.1:2790651-2792759	0	0	0	1.516225	0.083717	0	0	0.066555	0	0	0	0	0	0.045909	0	0	0	0	0	49.332443	34.599521	33.03012	48.702455	0.142851	0.077075	0	0	0	0	0
mRNA::NW_015449930.1:2820389-2845528	1.553985	2.145312	1.233475	0.866916	1.467351	1.052022	1.072926	0.758393	1.546204	1.662325	2.182785	2.747718	2.832335	1.829296	2.671489	2.078523	3.279675	2.412507	0.587538	91.220293	85.368028	84.025874	88.664961	1.002489	1.207611	1.277027	2.717979	2.393369	1.731224	0.332249
mRNA::NW_015449930.1:2845929-2850890	0.877642	1.409338	0.520323	0.353385	0.469888	0.570754	0.62444	0.820275	1.188734	1.221019	1.9115	0.525435	0.49179	1.165846	1.45776	1.170975	1.622979	0.692068	0.457239	83.839	83.020372	87.915789	81.011661	0.124473	0.707723	0.58443	2.015316	0.499142	2.202329	1.088569
mRNA::NW_015449930.1:2851298-2857354	50.821539	59.056614	43.092143	25.596068	39.650647	32.413398	48.659454	37.287535	65.187468	68.324613	68.264737	75.738928	77.968587	58.990446	73.568884	41.504901	39.478923	62.356725	34.796606	81.913918	81.382532	89.350704	78.910898	52.555474	40.920586	60.820258	82.015453	53.200156	65.155054	29.092711
mRNA::NW_015449930.1:2857913-2861375	272.162925	270.237255	329.433979	283.970809	171.874519	257.637018	243.28912	258.301842	194.878936	202.726732	266.032104	215.595841	240.323679	260.886649	293.511886	140.957396	174.765555	304.176316	255.512546	103.70161	108.001938	113.203937	103.668579	261.210397	262.833533	177.18702	319.550847	208.813627	174.390736	334.86356
mRNA::NW_015449930.1:2862364-2862967	95.641817	65.538981	66.766648	34.925533	59.705728	51.770724	37.220564	197.70875	133.644438	152.723416	87.00916	82.370528	77.993726	97.561392	144.857837	68.41309	94.830695	124.302883	90.524393	142.627526	80.03913	110.403472	126.637217	96.327786	155.716059	69.699393	107.354028	99.154121	223.403165	92.265888
mRNA::NW_015449930.1:2865575-2866711	24.355586	13.153163	15.293486	2.790105	9.414592	31.481495	11.559512	23.144508	20.013956	28.960029	0.354094	0.301383	0.560714	0.726179	15.746904	60.522228	38.808026	35.91522	10.142596	188.130912	187.512897	149.687298	179.195276	10.740039	13.965328	0.324994	11.919199	11.751191	27.736917	30.895393
mRNA::NW_015449930.1:2867463-2870153	2.274138	2.869322	2.11963	0.238634	2.360752	4.595297	1.711906	7.919441	5.723439	5.548595	1.089078	1.008602	1.211306	1.552496	8.280856	3.358778	3.711368	4.429899	3.578378	54.797677	67.19724	82.776671	71.840235	1.010567	6.235958	1.127114	5.600816	5.012111	7.49855	4.670099
mRNA::NW_015449930.1:2867463-2869319	2.740202	0	0	1.401239	0	0	0	2.229569	0	0	0	0	0	0	0	0	0	0	0	0	0	0	0	0	0	0	0	0	0	0
mRNA::NW_015449930.1:2870041-2877683	3.152833	6.328629	5.666661	1.041978	3.37144	2.130858	5.764147	6.572436	4.041346	4.759033	5.589955	5.707095	6.514554	5.698143	7.659292	6.077462	5.035613	6.897528	2.0786	85.621327	84.115761	84.981961	86.272684	3.833227	5.634691	3.060235	7.367746	5.420393	6.79369	3.731418
mRNA::NW_015449930.1:2877654-2882784	1.925578	2.796836	1.992878	3.026496	3.533035	2.437291	3.21115	2.963658	3.383679	2.823885	6.134209	6.356104	6.514147	6.559032	2.905041	4.412473	4.895536	4.922016	2.690111	76.97605	72.925527	78.281687	78.661314	2.829556	2.644472	2.286607	2.571198	3.443139	2.625147	2.592143
mRNA::NW_015449930.1:2890760-2892727	0.109415	0.103656	0	0	0	0.474911	0	0.035971	0.041988	0.163268	0	0.039567	0.209133	0.042235	0	0.062157	0.186756	0	0	94.404811	95.385005	103.256035	97.858006	0.030899	0	0	0	0	0	0
mRNA::NW_015449930.1:2894615-2895506	8.198285	4.577618	5.781568	25.838846	4.596137	11.906157	9.607376	12.627937	5.129904	3.256592	14.677323	6.327577	7.293726	11.275918	5.514758	9.073697	19.713442	12.786245	7.306252	119.057218	135.866397	126.377806	123.442119	6.649552	3.641308	7.541539	7.233064	15.310591	12.00586	4.44532
mRNA::NW_015449930.1:2895638-2899745	74.790449	101.536944	73.358189	42.78279	73.206417	70.329201	76.348962	68.695523	147.122169	155.190281	141.683574	133.80025	142.04535	138.693449	89.862402	59.345232	58.981744	93.72589	59.833912	93.954576	88.900803	91.701015	87.452224	76.882038	67.850198	90.317953	93.205017	90.619079	84.365975	52.451339
mRNA::NW_015449930.1:2900680-2903408	35.03204	54.180522	42.298558	12.894305	33.809639	27.403932	40.441844	45.011099	79.031248	76.364979	55.078254	60.417079	60.459404	54.336282	46.384631	44.704253	46.180335	45.076236	27.205671	97.2813	92.569032	99.343038	94.977927	41.137529	41.440982	44.133373	33.06641	45.234181	53.070991	44.433103
mRNA::NW_015449930.1:2903965-2906936	38.741348	92.071193	84.78975	39.071887	71.205422	64.092931	82.828532	79.613939	109.530306	120.323043	93.940154	106.602026	101.827527	96.488955	74.107555	96.463463	95.270795	98.900487	86.603668	83.870884	85.206315	88.068913	82.309223	108.122766	82.387887	78.229594	73.079675	106.303304	97.507714	62.652385
mRNA::NW_015449930.1:2909476-2911162	60.957779	105.576654	72.112557	33.492969	65.665289	60.917514	74.903427	72.956131	136.389412	134.400098	112.945888	124.861452	125.715727	108.499981	105.812902	102.3044	108.072052	124.353527	67.440415	108.877909	103.696956	106.500224	107.491688	78.097399	94.185935	87.211453	97.691291	96.283485	100.102788	55.751069
mRNA::NW_015449930.1:2915362-2918608	7.902851	10.187039	6.996035	3.891482	7.238515	5.815835	5.676938	8.815053	14.063268	14.018531	12.365115	14.149934	14.195713	11.621668	12.298904	22.103224	39.747432	7.892279	7.857272	88.562697	91.892989	90.175497	81.132294	6.750759	10.042318	8.068503	10.354384	17.009553	7.592702	4.616333
mRNA::NW_015449930.1:2920169-2923429	3.371188	2.400139	2.367833	9.97693	1.67082	2.861163	4.984473	5.760128	5.469244	5.21517	1.872473	1.615546	1.847237	1.746127	3.697144	5.049729	8.432004	3.789103	1.400179	107.009374	112.190954	107.329455	104.760327	2.793895	4.314902	1.779343	4.123039	4.774621	7.080128	3.542696
mRNA::NW_015449930.1:2923730-2925023	54.916054	79.981763	76.240989	33.061516	41.045778	70.880139	54.621697	65.070321	93.176751	97.207872	86.61772	77.736779	81.202323	85.780462	52.765121	85.450065	85.421537	75.995318	59.503367	107.491951	108.815004	119.673997	114.26674	82.711738	78.004861	75.214726	58.070591	85.648953	136.425803	74.444272
mRNA::NW_015449930.1:2925422-2926935	171.913802	204.788502	214.306162	71.682874	171.117636	161.864076	135.523789	230.949233	302.006962	311.532939	231.463195	267.404454	253.241955	260.839347	198.442313	286.921455	297.514521	135.766976	140.817893	103.291528	103.380803	104.288307	105.700097	188.262855	199.943314	175.203624	184.338189	208.560567	310.430038	302.997911
mRNA::NW_015449930.1:2927526-2932793	76.464955	76.827401	65.743884	16.855788	49.160959	37.431254	48.570896	62.781821	97.479143	100.392437	95.576927	96.283188	102.455056	92.555098	95.317111	65.788086	82.301173	69.982016	30.091195	66.843505	66.656062	84.604462	69.124631	48.30662	68.505331	68.312566	113.042535	61.484205	72.060318	31.133081
mRNA::NW_015449930.1:2938032-2942217	2.626683	4.403645	3.748526	0	2.967192	2.014304	0	5.158275	2.882179	7.442225	8.182879	7.608109	7.31613	7.863313	3.955761	2.724754	8.101946	0	0	96.143035	103.321963	108.467539	102.218637	0	0.754007	4.969557	4.218372	2.57867	3.368915	0.748618
mRNA::NW_015449930.1:2938032-2942115	0	0	0	1.875306	0	0	0	0	3.011623	0	0	0	0	0	0	0	0	1.445543	0.348191	0	0	0	0	0.389172	0	0	0	0	0	1.655056
mRNA::NW_015449930.1:2942839-2946514	64.675482	62.197078	34.886315	62.261543	37.52717	27.609901	47.564331	30.132007	44.630217	43.95268	46.057674	46.527898	50.885247	45.259591	63.088785	32.877972	30.609054	44.404978	19.010444	70.910893	69.032611	81.366684	77.674471	34.494299	49.275087	26.811266	76.5431	57.594941	51.357715	19.391886
mRNA::NW_015449930.1:2947363-2951495	20.477313	39.861869	27.047596	27.923791	25.357795	18.884557	33.337474	24.136558	19.59429	18.90289	27.903335	28.86359	29.009686	24.964924	41.147326	20.702146	18.807908	37.56746	24.646099	83.008237	84.044974	85.209343	83.42888	37.562978	28.331366	17.723653	39.069685	55.941205	42.038474	13.545182
mRNA::NW_015449930.1:2951749-2953061	0	0	0	1.68494	0	0	0	0.172947	0	0	0.321132	0.216328	0.108044	0.25161	0.294119	0	0	0	0	64.380115	1.564893	0.204789	9.072045	0.149174	0	0.13556	0.317286	0.117959	0	0.244262
mRNA::NW_015449930.1:2954025-2956917	13.939875	31.053566	24.045893	49.128806	31.394784	15.001461	6.486028	10.314088	8.116145	4.969853	13.894826	17.213198	21.733926	12.638918	12.329546	35.832789	27.452181	9.483215	9.929614	95.11729	94.293935	88.078917	70.863605	12.01988	12.704766	8.324438	21.254884	32.315774	5.133415	7.082923
mRNA::NW_015449930.1:2960657-2962515	11.098583	9.883307	9.003542	14.064702	5.105551	7.911934	2.614544	4.95002	2.194828	1.305685	6.437052	6.329215	5.533293	4.230013	6.283258	1.062601	1.995549	3.50221	4.755143	53.671631	62.122481	65.662099	58.157325	3.594422	3.640077	3.142531	6.777591	6.512933	3.632003	6.326976
mRNA::NW_015449930.1:2965818-2967693	9.710883	27.875102	33.626871	48.137675	10.298253	12.235555	9.690907	6.304159	6.782583	5.90161	6.331349	3.967402	5.299531	5.221377	3.955012	1.117085	4.936113	1.597897	2.161687	76.879686	138.973258	98.755627	83.370526	4.960385	17.223449	0.621967	6.390803	0.224691	6.15868	12.151534
mRNA::NW_015449930.1:3042855-3048031	3.395529	3.842501	3.107727	10.213488	6.87231	4.555093	2.782648	3.252515	4.51887	3.763926	3.566411	2.792525	3.498756	3.494409	2.180903	3.423696	4.526348	3.263575	1.353269	87.317369	81.674275	85.441876	75.373186	1.266312	1.648518	1.706324	2.474822	3.887421	3.590936	2.601208
mRNA::NW_015449930.1:3049456-3052220	54.262352	61.688542	39.550354	59.91757	60.190221	64.436867	60.339152	40.89312	51.354493	50.50934	59.654553	72.557716	69.267011	58.117213	86.904167	77.073216	85.625572	101.028584	30.784149	102.94839	99.984809	100.344165	93.434692	49.245626	53.740294	52.077776	84.152208	69.649657	99.265943	53.862004
mRNA::NW_015449930.1:3052893-3054087	0	0	0	21.121251	0	0.234507	0	0.258681	0	0	0.332604	0.078487	0.225879	0.455194	0	0.113936	0.342569	0	0	99.407787	142.334904	133.285544	139.576108	0.223422	0	0.304691	0.176776	0	0	0
mRNA::NW_015449930.1:3056621-3057832	1.172401	0.631339	1.582986	34.697404	1.421129	19.744202	8.262848	1.271102	0	0	0.429822	0.24183	0.147982	0.44736	2.289536	4.139782	2.522974	1.686215	0	71.793325	85.789425	60.891183	45.751182	1.920819	0.219432	0	2.260861	3.551189	8.912252	1.991783
mRNA::NW_015449930.1:3059559-3075024	0	0.080347	0.077917	0.059878	0.032467	0.030434	0	0.004141	0.004836	0	0.118965	0.065625	0.05113	0.087127	0	0.007015	0.043307	0	0.013448	95.981906	134.307035	91.628696	84.17467	0.010531	0.010094	0.112941	0.000008	0.000001	0.089196	0
mRNA::NW_015449930.1:3076134-3077593	0	0	0.067138	40.112727	0	0	0	0.60937	0	0.172406	0.10416	0	0.059086	0.059597	0	0	0	0	0	19.837259	21.394143	18.100484	22.27234	0	0	0	0.140667	0.102563	0.174738	0.071015
mRNA::NW_015449930.1:3078154-3078763	5.743679	268.484467	191.949323	82.190438	421.256995	1297.243553	2128.240242	11.432058	63.440959	15.197539	9.248384	3.60486	7.020314	11.094543	200.578778	314.200997	21.978252	273.752296	395.753286	126.65213	101.020571	150.466782	99.280687	339.981528	140.686855	92.750133	226.581259	359.376979	56.272093	1129.527855
mRNA::NW_015449930.1:3080661-3082068	0.486982	0.227009	0.279948	33.937727	0.396865	0.369679	0	0.954272	0	0	0	0	0	0	0	0.55599	1.253409	0.194451	0	0	15.616514	8.908339	8.310263	0.137062	0.244585	0	0	0	0	0
mRNA::NW_015449930.1:3082784-3083900	0	0	0.183575	57.595369	0	0	0	0.84399	0.082139	0.158634	0.217298	0.231066	0.491436	0.659953	0	0.248784	0.18703	0	0	117.585915	118.693638	119.638249	110.589259	0.121623	0	0.497778	0	0	0	0.101191
mRNA::NW_015449930.1:3084452-3085780	0	0	0	18.766017	0	0	0	0	0.199009	0	0.116681	0.062324	0.264487	0.133327	0	0	0.149642	0	0.09638	83.994822	103.753605	113.242103	118.387339	0.048995	0	0.133565	0	0.580315	0	0
mRNA::NW_015449930.1:3086915-3088212	0	0	0	125.949518	0	0	0	1.987497	0	0	0	0.064113	0	0.068588	0	0	0.154148	0	0	82.122049	93.81539	81.569056	70.32608	0	0	0.137486	0	0	0	0
mRNA::NW_015449930.1:3090544-3094301	111.372579	101.31383	96.502406	30.972385	62.597209	73.508162	64.519814	87.140534	122.522725	126.278673	137.130323	130.807573	141.796283	136.433424	108.136243	63.690061	72.674445	83.796902	67.285135	80.943045	80.963726	125.722491	92.107363	71.205457	72.508824	97.705428	109.674714	65.937035	89.312638	76.455865
mRNA::NW_015449930.1:3094335-3095218	8.653864	17.15284	11.842926	4.930377	12.612051	11.097777	10.009797	8.45305	13.740254	13.475384	7.884647	9.135923	7.211698	6.299617	19.905793	30.55518	46.017987	29.311916	5.921819	112.413859	113.460158	91.357748	78.884613	4.275913	10.186489	4.326478	3.736478	3.725809	11.474146	13.420145
mRNA::NW_015449930.1:3094537-3095718	2.494474	43.97992	60.02114	38.812404	43.958791	0.629912	14.705495	69.054657	29.031017	32.460032	13.589614	10.169419	13.109131	11.460297	31.68435	11.971785	12.287975	37.844759	16.823857	0	0	40.518642	21.592758	31.933002	47.120278	3.618648	42.374818	0	0	6.078487
mRNA::NW_015449930.1:3096780-3098473	14.990585	26.887958	27.490346	59.974932	12.751277	22.958144	28.765526	29.989459	44.593243	54.281947	31.99833	36.393392	33.620735	34.117081	27.332431	35.376905	40.399146	28.271095	12.995624	65.769887	76.704067	76.137154	75.833652	27.708297	34.514416	20.15949	29.739289	24.718597	33.533948	21.019447
mRNA::NW_015449930.1:3099622-3101197	53.988817	93.435413	89.029994	49.693248	23.320181	102.072646	112.079247	84.870457	149.78566	168.856622	104.908998	135.741481	125.373856	118.942256	80.321156	114.576648	117.502935	70.207229	76.664517	111.430069	101.488399	113.330205	101.055751	101.446505	75.98729	68.933949	75.336533	111.759956	154.598492	82.364832
mRNA::NW_015449930.1:3101601-3102436	388.602759	299.287133	355.772856	281.684886	314.493879	859.572919	335.777816	357.576859	430.185445	408.476338	279.937393	263.89998	257.6161	290.394577	284.161311	352.026553	368.223733	307.412758	476.380313	127.007169	130.529629	146.380795	113.328569	264.821257	266.217239	208.378802	244.408114	295.340387	233.188486	411.186254
mRNA::NW_015449930.1:3102920-3104788	1.04495	1.646551	1.830712	1.464746	1.436311	2.915061	0	1.678102	0.979431	1.773649	2.808682	3.271257	2.661075	3.940354	1.986389	0.923972	1.784773	1.070311	0.766286	105.702446	107.294218	104.903099	95.574708	0.884903	1.014831	1.606225	1.497305	1.580008	1.675467	1.309666
mRNA::NW_015449930.1:3105210-3120714	0.566821	0.535333	0.570835	4.759597	0.595268	0.54157	0.564984	0.750459	0.478458	0.26209	1.032787	0.724698	0.623783	0.819325	0.426852	0.568933	1.676912	0.405513	0.429239	84.332979	81.792761	86.917503	76.983047	0.507704	0.320119	0.589756	0.523372	0.479653	0.251174	0.494543
mRNA::NW_015449930.1:3121688-3122228	238.359991	262.44391	324.908955	4.221936	197.086188	536.481267	494.206678	445.762254	771.839428	785.884496	457.081728	528.265867	520.074311	492.712909	464.466337	461.042774	325.343729	710.979021	390.309154	227.61712	232.701369	204.248463	254.529561	438.335754	538.885826	416.321629	300.247554	513.723157	797.081321	637.721645
mRNA::NW_015449930.1:3122738-3143373	4.909106	5.003574	3.268558	6.32181	8.187616	3.266183	6.600351	3.632298	7.000463	6.541592	5.33525	6.968954	6.687582	5.93717	6.776006	5.392968	5.745989	9.780373	3.183176	82.48529	83.392625	82.476252	80.168009	5.333689	5.139477	3.587652	8.009436	12.315525	4.999094	1.818397
mRNA::NW_015449930.1:3122738-3137631	10.251136	16.078553	13.892348	22.632949	8.38833	11.255793	11.391726	15.112444	22.504703	22.021482	19.565913	17.715603	19.735298	18.055315	14.238195	17.04356	17.757748	12.88915	14.42515	0.00001	0.00001	0.000011	0.000011	14.340572	14.877449	12.297332	12.765406	10.030073	15.056477	15.410227
mRNA::NW_015449930.1:3145775-3148401	371.034677	235.984387	230.466044	716.096812	254.817125	214.135959	165.753078	323.129699	339.162079	339.151947	430.016116	447.196166	465.581178	416.771733	311.276716	293.839263	442.466616	215.395179	271.86202	99.647268	93.582385	99.835059	87.430752	271.959644	314.851138	238.682932	365.784709	241.905799	200.342903	153.137319
mRNA::NW_015449930.1:3149275-3151436	169.49206	149.247448	212.205439	94.676836	134.484209	217.61498	159.490464	163.935051	170.832917	163.943489	157.851362	160.4947	166.959481	148.870356	219.113581	166.709949	184.635783	157.092926	233.602016	107.062368	119.61272	99.473549	102.363884	175.034217	174.32644	187.076742	199.075121	187.013642	121.939201	159.640526
mRNA::NW_015449930.1:3151742-3156902	37.166296	49.890918	33.812567	13.141456	28.963231	19.336343	36.495657	31.564074	42.964773	40.784793	45.054449	54.028163	55.866739	44.649624	53.942687	35.429044	40.87035	47.625645	29.61864	93.231766	94.463887	98.858809	92.244766	39.687276	38.023759	39.343598	55.131522	64.103796	54.207368	15.321979
mRNA::NW_015449930.1:3151761-3156284	0	0	0	0	0	0	0	0	0	0	0	0	0	0	0	0	0	0	0	0	0	0	0	0	0	0	0	0	0	0
mRNA::NW_015449930.1:3157516-3163852	0	0	0	3.324775	0	0.099511	0.166655	0.529055	0	0	0.296757	0.285845	0.221831	0.251089	0.370356	0.189437	0.198784	0.248126	0	0	0	1.056166	0	0.412939	0.172162	0.301978	0.720529	0.082454	0	0.234535
mRNA::NW_015449930.1:3163078-3163852	917.675818	895.421462	1520.118168	779.205799	995.520139	1091.817956	423.551215	2171.103109	1393.0217	1561.118629	1906.556552	1821.352269	1745.929618	1888.405345	1226.000653	1342.424275	1580.832382	372.152375	1442.870634	126.934439	117.526683	97.728519	125.575547	1013.414101	1480.083771	1877.428895	1154.756956	828.275718	965.984861	1502.090893
mRNA::NW_015449930.1:3157592-3159580	0	0	0	0	0	0	0	0	0	0	0	0	0	0	0	0	0	0	0	0	0	0	0	0	0.940276	1.5289	0	0	0	0
mRNA::NW_015449930.1:3164130-3165662	2.344193	1.23522	2.159266	6.14607	1.198856	3.452507	1.686488	3.308156	2.294929	2.714309	4.275274	2.527463	2.621583	3.882799	2.170641	3.257089	5.271031	1.731616	1.697397	114.628309	118.311458	103.068197	103.101494	1.60982	1.328529	3.48624	1.73126	2.985895	3.28608	2.403961
mRNA::NW_015449930.1:3165701-3166958	19.394241	23.215841	31.262258	14.789089	21.145526	27.80694	15.630122	43.173226	49.562414	47.331544	28.270334	24.234854	28.556229	29.209289	31.741858	39.902845	41.858963	37.40893	29.956351	98.657373	91.319459	94.068947	89.757755	37.522451	35.731205	22.720903	23.491837	35.744046	37.310181	23.086443
mRNA::NW_015449930.1:3166993-3169242	11.95662	32.130257	25.826141	10.210165	9.57896	11.195198	10.853973	13.892716	9.18661	7.77276	79.68618	85.333008	79.486857	78.572565	18.034645	11.498547	11.917611	18.208246	53.999455	74.793949	79.617441	82.999109	93.442828	27.178643	8.968193	68.976907	18.334457	37.80725	18.378229	20.739455
mRNA::NW_015449930.1:3169440-3170785	5.1453	7.733866	8.403779	2.504333	9.621625	10.834096	4.04626	9.623443	29.920394	31.946384	16.314253	13.811621	13.21846	14.903298	7.403349	3.33166	2.945622	4.762801	13.37518	122.471836	114.887321	121.47515	119.036682	8.828587	8.448526	11.1782	6.322973	8.672637	7.565012	8.907526
mRNA::NW_015449930.1:3171173-3172129	7.404917	1.103562	0.568608	6.376877	2.428005	4.633409	1.706635	8.164288	2.544437	2.075819	1.157032	0.76112	1.212735	1.438995	4.804397	3.107783	3.759248	4.839753	2.667735	49.395403	44.106714	37.440077	43.75013	6.335497	5.655541	0.622129	7.284133	2.594604	3.108588	0.632571
mRNA::NW_015449930.1:3172495-3173219	174.519904	128.327502	187.663618	159.083861	121.976075	297.91733	160.724283	173.846044	136.863258	153.087613	159.464124	174.765622	166.717394	149.368407	204.859631	271.921592	303.615826	184.971432	241.68896	136.495581	128.059045	118.923033	134.859177	164.905047	215.593438	179.375406	161.832351	246.229368	205.088781	244.074125
mRNA::NW_015449930.1:3176950-3178399	9.555393	8.411807	8.999768	43.965887	18.793131	17.210676	17.299276	18.481676	20.920473	17.785717	32.241136	33.272171	31.750654	34.307319	16.818905	28.242483	49.697295	21.287995	11.592045	117.431466	110.960193	112.498096	106.857859	13.848682	13.763291	26.681358	10.064965	25.042493	30.847501	22.279305
mRNA::NW_015449930.1:3181629-3187391	6.410174	7.571124	8.359485	9.445115	5.573803	8.634459	6.195186	13.692685	10.378619	11.492132	11.440172	12.599417	11.080408	10.5442	12.895607	17.90943	13.979318	11.151751	9.83886	86.438884	87.204466	82.873046	79.157479	9.404337	10.781952	8.993507	10.525361	10.701349	18.419584	10.754635
mRNA::NW_015449930.1:3207249-3208920	1.057524	1.430234	0.806122	0.753421	0.3257	2.049693	0.750427	0.520021	1.214143	0.589296	1.464323	0.142865	0.504057	0.864784	0.866225	1.128785	15.83001	0.308736	0.072822	109.904062	109.005717	106.886023	102.821251	0.186382	0.300487	0.812224	0.604548	1.381032	0.88518	1.798882
mRNA::NW_015449930.1:3213843-3214773	0.300478	0.743889	1.142412	1.486572	0.435441	0	0	1.415759	1.135613	1.590933	0.365033	0.482961	0.205972	0.41461	0.471065	0	0.2382	0	0	112.358885	104.30693	120.676129	57.800593	0.230038	0.709562	0.210051	0.726339	0.191373	0	0.130503
mRNA::NW_015449930.1:3222887-3224294	0	0.07567	0	0	0	0.18484	0	0	0.185696	0	0	0	0	0	0	0	0.139268	0	0	116.143416	106.931149	110.769484	109.175898	0	0	0.124515	0	0	0.732068	0.074377
mRNA::NW_015449930.1:3227045-3228307	1.855626	3.521975	1.428867	2.591745	1.95428	1.943817	2.219799	3.021451	8.820315	10.445193	10.743664	10.204147	9.003772	7.940715	4.179071	5.201666	10.372235	1.360769	6.269475	126.262631	127.996875	122.932118	124.42934	2.763952	2.157323	5.403561	3.482886	4.47504	6.326307	3.341972
mRNA::NW_015449930.1:3229354-3234972	40.348078	43.012423	46.166413	13.973372	34.301961	38.805149	40.745099	56.988425	65.330987	69.700861	46.831957	49.522784	48.385789	50.269986	43.068469	48.358663	48.524122	33.166609	39.856062	66.363648	61.388806	61.444219	204.170829	42.289221	41.173115	37.797149	42.602136	43.75312	40.600681	40.354489
mRNA::NW_015449930.1:3236318-3238383	1.656167	0.196478	0.045533	2.32606	0.599524	0	0	1.260037	0.397963	0.503064	0.904865	0.749366	1.268045	0.961166	0.755768	1.528035	0.882872	0	0.511719	52.738815	47.389661	61.099911	97.589781	0.116969	1.104094	0.957054	1.441254	0.133364	0.457677	0.279061
mRNA::NW_015449930.1:3239012-3243617	0	0.000006	49.555323	6.386509	55.754917	50.632743	51.934693	55.563004	3.034842	49.414643	11.594824	4.512689	51.829542	1.831013	52.093157	3.31931	47.197469	65.99925	60.998954	10.418521	3.55497	77.074756	0	42.351616	3.453364	0	6.756942	0	0	41.675295
mRNA::NW_015449930.1:3239012-3243616	47.374238	49.711999	0	58.74465	0	0	0	0	53.183282	0	52.504669	50.996548	9.653369	70.3498	0	47.129929	0	0	5.095035	80.518537	85.878321	10.502964	97.468347	23.776372	45.349385	43.330336	59.760055	63.118575	36.669778	0
mRNA::NW_015449930.1:3245929-3249564	24.877462	33.46921	26.202187	10.564247	25.676663	16.57219	17.770618	35.739675	49.01465	51.888003	44.808525	47.007015	47.67776	44.867259	44.296172	33.943224	33.182433	32.795246	24.335283	40.637672	14.678935	28.076206	36.602091	34.586629	37.874645	30.384491	42.046383	39.811545	38.517958	23.171827
mRNA::NW_015449930.1:3245936-3250282	1.462751	6.696927	1.767037	2.887022	2.813178	3.850772	11.909995	1.094679	1.813425	1.875817	2.830779	2.206009	2.010327	1.723444	3.896594	0.683795	0.812386	2.387075	5.565363	131.407773	96.687125	63.660461	62.801744	1.852968	6.373867	2.995589	5.309819	4.657789	6.135691	2.132553
mRNA::NW_015449930.1:3251281-3254804	11.66486	37.92826	18.387029	13.08763	34.27702	24.88203	79.594259	34.885526	32.309688	25.47607	25.065952	30.228063	28.756128	19.351998	126.483939	27.402606	20.662747	50.934061	21.360204	68.145766	94.509721	68.301238	91.529647	17.498819	59.80235	26.75112	74.15643	57.065648	62.168196	21.912465
mRNA::NW_015449930.1:3251281-3254246	382.374732	317.453062	223.262474	42.120236	316.821454	156.702848	149.879986	244.66666	302.2417	308.770077	315.228723	367.419438	373.661073	296.034739	199.714887	281.605217	243.920659	170.30561	160.202138	100.173255	48.477462	23.75834	0	170.581018	248.60541	164.066922	265.610654	253.41399	336.708828	129.146756
mRNA::NW_015449930.1:3254883-3509220	2.05545	1.975152	2.74379	3.833775	2.472889	2.296207	1.417644	3.125297	2.558403	2.499314	2.849954	2.888916	2.771322	2.970644	2.301516	2.453624	3.018057	1.504024	2.974176	71.886432	70.77403	74.419776	69.582128	2.351197	2.603374	2.49781	2.539547	2.240124	2.597824	1.999307
mRNA::NW_015449930.1:3505469-3509220	8.485193	1.486067	4.139105	29.249028	7.111947	22.37149	3.517033	10.707077	4.471511	4.145757	11.443979	6.006645	4.951616	10.843251	1.192812	5.446416	0	4.081	6.784723	0	0	0	0	5.615537	17.48654	6.177544	11.356435	11.011317	0	7.720878
mRNA::NW_015449930.1:3255803-3259425	71.449248	70.673614	53.287881	50.689547	94.364291	55.014709	66.391554	63.535592	61.11459	51.588317	69.145821	52.035396	62.22918	66.866568	61.733963	50.748784	47.641488	81.509416	79.584783	17.728662	15.899989	13.062073	18.865877	63.405399	43.977321	76.730309	71.450575	48.150331	20.257617	44.249092
mRNA::NW_015449930.1:3259457-3265193	6.159916	7.738573	3.765616	8.18489	7.393647	3.965452	8.165701	3.634791	8.702666	8.655923	6.594818	8.035965	8.649454	7.593649	6.521433	2.562595	3.790096	6.589987	3.221523	13.497609	7.143117	6.690825	13.372274	4.577214	3.091802	4.125613	9.699277	8.40236	6.90737	4.739763
mRNA::NW_015449930.1:3265947-3270518	6.77665	5.536383	5.997976	27.991879	5.309761	6.522184	8.117419	7.598135	9.124763	10.259506	9.871709	9.842838	10.831774	10.554383	7.308542	6.849289	12.132607	6.528553	11.246327	13.404604	8.129194	10.016037	13.64263	8.42214	7.416936	8.157277	6.266976	7.107612	2.849795	4.281766
mRNA::NW_015449930.1:3271465-3277558	12.801199	14.157635	10.207872	8.908967	7.446858	12.037243	13.069478	7.667665	12.877099	12.567802	12.806488	12.357559	11.725005	11.845395	8.985382	12.222427	14.021974	10.695445	7.687632	9.965298	12.951052	9.928871	15.373854	7.213593	10.178737	6.99911	9.177751	15.965387	12.574748	6.95124
mRNA::NW_015449930.1:3278363-3280073	34.62294	53.643427	46.408067	30.821447	48.069009	41.447881	52.433046	38.262755	61.8219	61.30164	51.700529	59.071952	56.564441	44.929765	74.537522	67.760315	80.041001	66.056043	43.785471	15.36759	14.679256	0	15.994512	61.372441	57.585389	40.688193	82.555049	96.221621	76.566657	34.781784
mRNA::NW_015449930.1:3280236-3283952	0	0	0	0	0	0	0	0	0	0	0	0	0	0	0	0	0	0	0	0	0	0	0	0	0	0	0	0	0	0
mRNA::NW_015449930.1:3280236-3283716	0	0	0	0	0	0	0	0	0	0	0	0	0	0	0	0	0	0	0	0	0	0	0	0	0	0	0	1.213448	0	0
mRNA::NW_015449930.1:3280236-3283644	0	0	0	0	0	0	0	0	0	0	0	0	0	0	0	0	0	0	0	0	7.058199	0	0	0	0	0	0	0	0	0
mRNA::NW_015449930.1:3280236-3283641	3.106249	4.119851	2.348826	0.797754	1.881806	3.189161	0	2.715695	5.415044	4.333471	4.994326	4.727616	6.083648	4.010976	4.065804	4.475243	7.441216	1.812984	0.595198	18.106697	0	8.298546	15.400866	0.744812	2.027481	4.463685	6.113176	0	5.236983	2.580728
mRNA::NW_015449930.1:3286084-3287577	138.925397	142.840723	172.584462	101.599569	120.035259	210.208313	126.10953	183.827691	159.569034	175.616702	208.53875	190.837586	198.528452	183.211573	166.982404	166.094634	238.098692	161.285084	160.740839	14.834084	0	8.099563	11.656112	126.26194	160.589652	144.541521	149.611114	171.08691	167.287201	197.54693
mRNA::NW_015449930.1:3289244-3290444	34.504405	31.9378	28.747515	21.551101	52.597249	46.573682	52.414814	52.210699	51.478216	56.419187	49.635896	55.785636	49.307139	50.787069	49.016707	46.899479	48.030119	48.543522	34.949006	7.782578	0	0	0	57.151189	54.120543	40.475293	36.294751	38.378524	32.353196	49.69055
mRNA::NW_015449930.1:3297616-3314998	0.000002	0.000001	0.000001	0.000004	0.000001	0.000001	0.000009	0.000001	0.000001	0.000001	0.000001	0.000001	0.000001	0.000001	0.000001	0.000001	0.000002	0.000002	0	0.000021	6.007353	31.888385	0.000026	0	0.000001	0.000002	0.000001	0.000001	0.000001	0.000001
mRNA::NW_015449930.1:3323000-3344524	0.00001	0.000005	0.000002	0.252032	0.000009	0.000015	0.000038	0.000002	0.000003	0.000002	0.000004	0.000002	0.000002	0.000003	0.000005	0.000005	0.000014	0.000013	0.000004	5.030005	0.000077	3.751783	3.789141	0.000001	0.000002	0.000012	0.000008	0.000003	0.000016	0.000006
mRNA::NW_015449930.1:3324182-3344531	0.000003	0.000002	0.000001	0.000014	0.000003	0.000004	0.000008	0.000001	0.000001	0.000001	0.000001	0	0.000001	0.000001	0.000001	0.000001	0.000004	0.000004	0.000001	0.000058	3.567457	0.000063	0.000062	0.000001	0	0.000004	0.000004	0.000001	0.000005	0.000001
mRNA::NW_015449930.1:3350005-3427520	0.000023	0.000017	0.000012	0.003428	0.000027	0.00253	0.000115	0.000006	0.001948	0.000947	0.001741	0.000951	0.001971	0.001017	0.000021	0.000019	0.000062	0.000025	0.000008	5.230401	5.716531	3.347518	2.286269	0.000006	0.000011	0.0061	0.000056	0.000018	0.005537	0.000014
mRNA::NW_015449930.1:3363512-3364580	0	5.135194	6.918343	0	0	0	0	0	0	0	3.939499	0.778548	3.337685	1.656701	0	0	0	0	0	10.773807	12.242567	16.449231	0	0	2.036177	0.92949	1.955127	8.263452	0	3.238311
mRNA::NW_015449930.1:3431949-3433852	39.655162	43.131249	48.368859	45.217415	42.44743	69.621015	48.64844	63.829623	81.744213	83.327839	70.54897	79.288298	73.741789	81.120855	47.466662	76.659539	80.42655	74.818034	45.328073	0	8.608382	3.956785	8.265242	60.792338	64.0249	65.898834	60.966102	69.553734	71.76865	74.956625
mRNA::NW_015449930.1:3434006-3449006	19.971032	31.046437	13.702543	35.16262	26.995167	14.748384	12.27082	8.499195	24.847363	26.78894	35.903207	32.729618	33.990956	23.840406	41.131079	19.063824	30.366739	24.250621	0.181882	1.58453	10.230681	0.841333	1.556485	0.076809	2.957317	34.693587	58.680693	14.82121	32.15021	7.071348
mRNA::NW_015449930.1:3450456-3452619	40.36758	55.159907	48.282851	12.206872	38.128552	38.74594	56.351282	52.55062	85.674645	88.877856	63.541332	64.643297	67.483459	59.062466	54.32377	59.744451	64.29166	58.939963	40.265075	7.681753	7.987646	9.125756	10.347667	52.490389	45.519703	46.976761	47.517636	56.072908	60.25278	53.371405
mRNA::NW_015449930.1:3453727-3454741	298.462749	347.6751	353.454152	431.111741	247.697272	557.177516	535.110553	311.958857	353.776867	335.891364	306.127302	301.797713	290.004403	300.18347	331.915751	448.047745	410.236383	317.049062	634.180201	22.170935	21.724286	13.894295	18.196331	328.822978	416.244498	293.69371	345.383958	342.138256	366.898407	400.73001
mRNA::NW_015449930.1:3454963-3457489	2.449983	4.600372	1.577842	15.148295	0	3.889173	6.130419	1.056301	6.811226	6.345722	0.740885	0.74245	0.371959	1.179572	2.926159	3.987635	2.491038	3.659878	2.336874	0	0	0	9.385255	0.286129	2.304767	1.844925	3.918581	6.070793	3.530663	1.737266
mRNA::NW_015449930.1:3463875-3464713	26.653639	21.914169	20.019606	87.219927	25.609717	57.319224	54.192832	16.668099	42.429996	32.444439	44.348066	28.196982	33.845014	48.30885	12.530406	15.504173	21.504369	35.932616	29.421368	26.138179	26.246102	32.112585	24.777754	18.794954	20.953709	20.141044	23.250761	31.68986	10.924322	33.510293
mRNA::NW_015449930.1:3464714-3467397	303.075439	365.697301	318.385047	108.541229	298.187869	331.894243	204.78264	321.314794	543.268321	548.17272	519.816732	497.605272	525.972641	505.868581	347.054055	336.554607	412.528123	346.607537	209.539938	16.559555	23.402426	11.802465	11.862283	221.237722	301.607077	458.804993	337.64338	297.214076	322.624902	407.535656
mRNA::NW_015449930.1:3469217-3470898	19.346831	24.023343	19.786931	1.042316	22.540697	20.645883	18.648916	20.372044	65.059997	59.341642	25.746713	28.939306	26.559496	23.498016	22.091746	40.108549	45.255812	24.37585	9.52525	27.620618	0	0	6.160214	21.153015	21.566898	8.6782	18.470853	29.112515	43.382971	21.808947
mRNA::NW_015449930.1:3472626-3479742	1.540505	1.30042	0	0	0	2.007238	0.503641	0.533657	2.93271	3.293855	0.422337	0.664551	0.651264	0	0	2.168262	3.924721	1.47966	0	11.174571	11.322097	7.142369	10.917078	0	0.346212	0	0	1.494099	2.373884	0.782548
mRNA::NW_015449930.1:3479357-3484843	0	0	0	0	0	0	0	0	0	0	0	0	0	0	0	0	0	0	0	0	0	0	0	0	0	0	0	0	0	0
mRNA::NW_015449930.1:3487677-3493230	0	0.02103	0	3.137589	0.11395	0.07566	0	0.055288	0.043343	0	0.11516	0.11606	0	0.033011	0.068678	0.12513	0.053547	0.126247	0.072651	3.778503	6.936793	5.22217	2.838928	0.052761	0	0.032172	0	0.152016	0	0.017608
mRNA::NW_015449930.1:3499252-3539697	8.375338	12.816589	7.647544	1.688424	8.470465	4.90165	9.382552	2.653964	8.188545	8.442137	11.141499	15.15618	15.262711	10.369432	11.687664	9.332273	9.804075	14.951127	5.829973	61.2316	60.97682	64.450089	57.373911	9.239336	7.817014	8.744005	15.402254	14.534385	10.760309	4.436582
mRNA::NW_015449930.1:3516770-3520632	55.467905	71.822171	54.21166	133.942398	62.379131	60.736237	57.821907	25.935589	12.06757	6.221282	17.980827	12.97364	13.18172	19.429233	36.523302	23.938496	2.323906	0	74.880326	6.33912	2.456451	0	0	31.745519	29.324801	31.06659	46.734191	51.684495	15.910158	51.05284
mRNA::NW_015449930.1:3530562-3536427	98.497792	83.187913	63.870029	88.477444	101.176096	87.469945	84.564989	30.630275	32.501545	30.127762	30.413102	30.68082	31.410855	28.425285	57.430309	27.769466	14.82536	47.771042	104.78744	15.518308	25.043997	23.855391	16.804036	84.46003	32.701366	49.262095	84.589028	59.375085	28.029579	35.387567
mRNA::NW_015449930.1:3541210-3544104	32.498238	22.98077	21.46866	55.092605	14.836979	38.629463	19.823654	41.025471	2.0042	1.597449	52.372191	41.790074	43.84265	49.815688	38.614087	11.194314	6.183338	11.21284	3.974276	77.557645	80.705779	89.230419	77.663606	13.268938	27.307676	34.093108	42.675459	29.522234	2.098408	41.363081
mRNA::NW_015449930.1:3545453-3547578	0.500998	2.658938	3.565602	7.630676	0	1.941204	2.20793	2.572405	3.378823	2.973923	0.202174	0.03629	0.268401	0.116177	0.811987	1.603875	1.708708	1.13968	2.200832	93.188681	87.315276	87.296801	82.511453	0.028313	0	0	0.836556	5.929343	0.55319	0.224869
mRNA::NW_015449930.1:3555214-3557555	0	0	0.039713	4.26773	0	0.575011	0	1.066061	0	0	0	0	0	0	0.217694	1.433687	2.375236	0	0	54.819337	63.890832	69.317051	54.588777	1.067068	0	0	0.168122	0	0	0
mRNA::NW_015449930.1:3561103-3564013	0.070641	0.941126	0.580531	6.883893	0.235814	0.317856	0	2.994526	0.414644	0.489238	0	0	0	0	1.530525	5.491479	2.634728	0.646815	0.077349	51.461984	19.673687	15.98364	34.721636	1.225789	1.068051	0	0.351927	2.465019	1.235851	0.065116
mRNA::NW_015449930.1:3567954-3569249	2.337459	0.666698	1.617595	0.503087	1.071931	0.211302	0	0.995606	0.888994	0.397113	0	0	0	0	0.149597	0.205504	0.92863	0.655568	0.397906	12.277647	24.029491	50.646684	14.856505	0	1.012055	0	0	0.720261	0	0
mRNA::NW_015449930.1:3573741-3583216	0.028366	0.155837	0.098819	0.07275	0.91639	0.222324	0.397366	0.269346	0.298299	0.313399	0.255352	0.188494	0.182009	0.344897	0.481778	0.694752	0.654832	0.849536	1.112802	41.232963	22.587208	27.90737	52.641441	0.771164	1.195277	0	0.95042	1.314305	1.665802	0
mRNA::NW_015449930.1:3573741-3576144	1.287498	2.925418	3.88073	0	0.712368	1.825693	3.419533	0.677304	1.884988	2.204499	0	0	0	0	1.340961	0	0	0.880382	0	0	0	31.652066	0	4.560749	4.017712	0	1.00171	1.962965	1.949263	0
mRNA::NW_015449930.1:3576514-3578988	0	0	0.272413	0	0	0	0	0	0	0	0	0	0	0	0	0	0	0	0	20.557903	26.007293	26.192443	13.043037	0	0	0	0	0	0	0
mRNA::NW_015449930.1:3579068-3580382	0.43581	0	0.207264	0	1.031739	0.303194	0	0.216418	0.612373	0	0	0	0	0	0	1.033836	3.64231	0	0	7.990164	34.34506	0	0	0.430144	0.825999	0.135307	0	0	0	0.325035
mRNA::NW_015449930.1:3584272-3589289	0	0	0	0	0	0	0	0	0	0	0	0	0	0	0	0	0	0	0	0	0	0	0	0	0	0	0	0	0	0
mRNA::NW_015449930.1:3584272-3589288	0.251784	1.416311	1.848299	2.171192	0.464523	0.713414	1.028311	6.442625	0.130456	0.19527	0	0	0.015325	0	8.205866	10.998338	5.93382	1.912886	0.322816	33.230762	44.332922	14.165609	39.30309	2.482173	1.359182	0	3.68755	3.421455	3.43591	0
mRNA::NW_015449930.1:3593278-3595253	1.089079	2.837759	3.209759	0.062623	4.63348	0.118124	0	2.327428	1.086693	1.462736	0	0	0	0	1.593224	2.1653	1.115288	3.617909	1.975214	0.462104	50.05364	64.5551	51.905905	5.044062	3.647162	0	1.308314	4.29051	3.738669	0.19609
mRNA::NW_015449930.1:3597169-3598170	0	0.469587	0.439396	0.409187	0.199237	1.239922	0	0.242272	1.530524	1.233916	0	0	0	0	0.213215	0.575427	1.730818	0.323718	0.418086	101.050085	102.649989	90.750241	101.74262	0.349823	0	0	0.434849	0.518582	0.290467	0
mRNA::NW_015449930.1:3599612-3601895	0.277249	1.232116	2.166033	1.283446	0.843571	0.395157	0	10.260781	0.213225	0.069167	0.031092	0	0	0	7.245641	1.729805	2.834566	0.417817	0.050707	75.797131	4.650338	76.985345	62.650063	5.17377	0.036386	0.071099	3.785214	1.184558	0.729381	0
mRNA::NW_015449930.1:3607013-3609687	0	0	0	0	0	0	0	0.051172	0	0	0	0	0	0	0.142799	0	0	0	0	50.419109	20.197009	47.453162	21.777703	0	0	0.059673	0.072639	0	0	0
mRNA::NW_015449930.1:3611941-3615709	0.26673	0.051485	0.023911	0.094139	0.101453	0	0	0	0	0	0	0	0.020548	0	0	0	0	0	0	75.628027	54.461544	62.758522	68.380164	0	0	0	0	0.033624	0.058079	0
mRNA::NW_015449930.1:3617348-3620275	0	0.033651	0	0.040966	0	0	0	0.02319	0	0	0	0	0	0.07579	0.112636	5.40355	3.460952	0	0	11.90979	20.852042	32.513573	19.020672	0.019872	0	0	0.065993	0	0	0.093592
mRNA::NW_015449930.1:3620535-3623032	0.835606	0.119769	0.037037	3.592707	0	0.709611	0	2.178773	0	0	0.455291	0.439303	0.394044	0.855318	1.213006	2.79967	2.56249	0.093844	0.046135	42.699623	23.689289	9.136724	31.424616	0.047305	0.125913	0.51484	0.078257	0.055446	0	0.671905
mRNA::NW_015449930.1:3623808-3626068	0	0	0	6.899771	0	0	0	0	0	0	0	0	0	0	0	6.304484	0	0	0	0	84.445513	0	0	0	0	0	0	0	0	0
mRNA::NW_015449930.1:3623839-3626068	0	0.135508	0.125658	0	0.157456	0.206209	0	0.191797	0.036496	0.248572	0.95806	0.516213	0.617954	1.321838	0	0	3.258199	0	0	74.75029	0	54.054924	51.713229	0	0	0.657275	0	0.126083	0	0.935834
mRNA::NW_015449930.1:3626300-3628966	2.022072	1.07875	0.89746	11.676387	1.295673	1.723724	0.419721	5.262322	0.030426	0	1.829159	1.228496	2.051487	1.948253	2.752463	2.422914	2.911255	1.13023	1.850861	106.751059	72.542912	71.12422	68.246136	1.188381	2.036482	1.676361	2.771349	1.238231	0.596668	1.490028
mRNA::NW_015449930.1:3629539-3632546	8.792157	5.721789	6.738024	7.404557	8.252979	8.988866	6.563664	6.441653	6.499214	5.256633	3.972346	3.57373	3.716719	5.287541	4.426455	8.866334	8.805215	4.835438	3.35744	115.06018	78.769736	51.999909	83.706607	4.380631	9.66405	2.676942	7.005073	8.4658	6.10598	3.753791
mRNA::NW_015449930.1:3647149-3651831	0	1.352521	1.750102	10.684495	1.319938	2.031892	1.505277	2.399423	0.996745	0	2.28399	2.164881	2.32048	2.78925	0	0	0	0	1.030254	2.118024	16.449441	23.330357	0.932747	1.421868	0	1.396303	0.627429	0.483864	0	1.625288
mRNA::NW_015449930.1:3647149-3651783	0	0	0	0	0	0	0	0	0	0	0	0	0	0	0	0	0.732378	0	0	0	0	0	0	0	0.977892	0	0	0	0	0
mRNA::NW_015449930.1:3647156-3652947	2.238605	2.862124	2.540022	4.775996	2.485981	3.662214	0.741418	1.39806	0	0.757026	0.221568	0.184914	0.051129	0.110855	2.554719	0.713255	0.397894	1.574094	0.201122	93.407835	53.854854	42.588248	132.790295	1.35567	0.256202	0.509791	2.368103	1.200776	0.806174	0.17853
mRNA::NW_015449930.1:3653073-3655008	0	0	0	0	0	0	0	0	0	4.282308	0	0	0	0	0	0	0	0	0	0	0	0	0	5.737234	0	0	0	0	0	0
mRNA::NW_015449930.1:3653073-3655006	12.501897	11.096115	15.473129	21.800388	14.009108	15.77722	9.943778	11.409703	4.528141	0	0.075027	0.121052	0.042661	0.043546	9.261853	6.469297	5.717061	6.023139	12.202508	77.414711	64.996547	35.907491	68.70748	0	5.365259	0.707903	10.883771	7.001684	1.855832	2.112186
mRNA::NW_015449930.1:3656523-3658414	5.559305	4.521606	4.454059	6.82744	2.570256	4.866613	1.278179	1.620191	0.42794	0.469332	0.854108	1.351376	1.676013	1.34537	3.912413	0	0.111192	0.395215	0.062952	35.916441	53.381735	5.365049	30.104288	1.895983	0	0.368602	1.997059	0.296512	0.254016	0.665318
mRNA::NW_015449930.1:3658161-3665195	2.091552	0.89255	0.682399	3.704182	2.572444	1.737634	1.001172	1.191291	0.445812	0.566594	0.060023	0.092538	0.112091	0.113903	2.507575	0.813913	0.442388	1.547412	0.453076	76.85915	64.017068	60.575873	75.819636	0.407132	6.932234	0	4.204513	6.941762	1.314312	0.086386
mRNA::NW_015449930.1:3665323-3667775	5.88755	4.315999	5.288006	13.16946	4.788833	7.705066	3.709346	3.573364	1.412094	0.927197	26.478255	21.097664	24.594576	27.525498	3.509043	0.918949	1.039274	3.739794	4.818726	60.812502	71.692698	51.50096	54.972462	6.660766	0.717619	12.147983	2.540693	2.834242	3.562579	27.631077
mRNA::NW_015449930.1:3670132-3689262	0.319837	0.179958	0.128961	0.084958	0.742405	1.290669	0.479582	0.011571	0.042538	0.018916	0.016827	0.018305	0.007697	0.015587	0.000004	0.012119	0.000002	0.078072	0.108374	144.451362	68.732732	5.972815	6.117086	0.163329	0.003862	0.243255	0.028863	0.198555	0.014491	0.054195
mRNA::NW_015449930.1:3688166-3689262	16.456288	0.118381	0.495255	0	68.265886	26.612152	6.370711	0.129667	0	0	0	0	0	0	0	0	0.19149	1.334901	0	0.285017	2.186407	15.058568	11.365771	16.629903	0	0	0	0	0	1.298293
mRNA::NW_015449930.1:3670995-3672896	3.888862	0.220026	0	3.769487	4.305931	6.261095	3.298042	0.512461	0	0	0	0	0	0	0.092578	0	0	0	0	0	0	2.308713	0	0.611334	0	0	0	0	0	0
mRNA::NW_015449930.1:3695453-3698325	12.885394	11.76447	9.797023	12.603645	9.005586	17.530523	6.538679	36.719306	1.128741	1.049778	0.55787	0.408311	0.559045	0.624539	29.016039	0.770841	2.620063	8.478723	1.646341	35.87537	20.932296	24.580956	28.147198	32.848402	2.968063	1.428504	15.406969	14.790405	9.966461	1.108898
mRNA::NW_015449930.1:3709153-3711994	137.354622	176.540248	160.392246	346.132668	186.256487	158.636564	104.393838	147.995637	204.889022	200.434529	465.045285	405.13905	422.249231	454.469673	143.328434	115.211547	160.064142	107.373562	95.347119	82.453035	79.33009	81.295182	81.531672	304.903958	109.446285	219.165731	161.219385	163.334395	165.039568	146.798504
mRNA::NW_015449930.1:3712442-3716783	0	0	0	0	0	0	0	0	0	40.971718	37.328358	0	40.283174	0	0	0	0	24.315411	0	87.946635	85.129995	87.492587	80.188088	21.009963	0	0	0	0	0	22.037865
mRNA::NW_015449930.1:3712442-3716779	30.376683	29.609828	23.63894	38.369429	20.177584	29.542889	26.53265	24.43931	41.390929	0	3.341499	36.843073	0	43.522417	22.240335	18.660785	20.612923	0	25.561073	0	0	0	0	0	14.751751	28.078002	22.209521	23.86105	24.117518	0
mRNA::NW_015449930.1:3718177-3719155	82.513011	169.990554	124.501977	0.419589	106.534472	125.022012	161.140677	225.113077	247.936151	265.49668	180.262729	218.078036	205.827853	186.758544	191.991615	251.736792	200.854338	207.729872	156.203265	148.172422	137.566731	134.684215	140.532862	218.811267	195.24065	126.008579	155.02336	166.806969	435.35882	169.129802
mRNA::NW_015449930.1:3719991-3723458	13.854321	0	37.494914	39.839593	0	0	0	22.579377	0	0	0	16.610038	0	0	0	0	51.511069	0	0	63.71333	60.343217	65.667302	60.818676	15.272657	41.249243	48.571777	58.699826	42.672825	48.847655	0
mRNA::NW_015449930.1:3719994-3723458	23.956737	48.772669	0	0	36.965414	34.74046	34.687004	17.027108	62.84511	62.874645	72.20517	56.923086	71.085437	65.975604	49.199228	43.845298	0	57.301015	26.90718	0	0	0	0	24.689171	0	0	0	0	0	45.455569
mRNA::NW_015449930.1:3723564-3741787	1.131487	1.463323	1.381614	8.180872	0.894259	1.225616	1.682277	3.110072	1.604299	0.962928	1.586182	1.169189	1.366722	1.711323	2.033525	1.582951	1.519595	0.779447	0.893339	49.59558	54.738238	57.739206	49.651643	1.33237	1.727734	1.472953	2.028791	1.104682	1.150049	1.22525
mRNA::NW_015449930.1:3725709-3729823	11.665447	7.518786	6.635744	44.431092	8.945356	14.948256	10.846748	9.812555	8.529293	10.174748	14.16124	10.27382	11.680321	12.125521	6.487625	6.1088	7.803715	6.866707	11.009984	33.013354	30.970752	24.54871	29.633631	4.361023	6.97857	7.748481	9.882874	4.973216	13.845787	7.382314
mRNA::NW_015449930.1:3730274-3733313	0	0	0	0	0	0	0	0	0	0	0	0	0	0	0	0	0	0	0	26.154643	24.240598	14.282824	22.257586	0.385744	5.554752	0	0	0	0	0
mRNA::NW_015449930.1:3735365-3738997	30.674288	37.98143	28.915597	19.145051	23.177046	26.62533	27.133786	27.125351	36.641956	38.752083	33.595	31.901052	30.772282	33.635778	34.570878	37.303942	42.961892	38.255268	14.72012	33.61619	27.270104	29.209373	25.815651	28.860701	24.038015	23.361063	47.773073	55.004546	44.194762	16.595219
mRNA::NW_015449930.1:3739619-3749547	3.960466	3.451127	3.084421	3.000049	3.206934	1.955307	2.354496	2.893387	5.133492	5.216403	5.516745	5.132297	5.896444	5.330223	4.631815	2.64979	3.863953	3.069742	1.397026	76.45736	75.599943	69.106505	69.992564	1.910992	2.357159	4.807774	4.14518	3.775131	4.952803	1.954677
mRNA::NW_015449930.1:3750174-3756725	0	0	0	0	0	0	0	0	0	0	0	0	0	0	0	0	0	0	0	10.862383	0	0	0	0	0	0	0	0	0	0
mRNA::NW_015449930.1:3750174-3756722	14.980699	20.485099	14.371918	13.358287	14.701743	12.157412	16.206295	12.941852	26.848512	29.554333	27.737907	26.882526	29.015096	25.663768	26.416731	18.243553	23.777398	24.015717	10.299694	74.262314	85.018552	81.367282	80.816353	15.576798	13.803347	23.341878	32.947785	27.449337	18.610303	6.009059
mRNA::NW_015449930.1:3757477-3759309	40.254901	59.00469	51.65071	12.51663	38.069356	49.893485	69.88504	33.963019	92.21863	96.492659	75.91193	77.81645	76.499725	69.217465	49.575326	71.228611	75.366658	65.95931	53.306629	101.687652	96.304973	90.00971	99.397343	58.682798	60.348733	50.372143	46.652046	57.552732	73.748587	44.133188
mRNA::NW_015449930.1:3761265-3764402	82.922468	159.519367	107.534414	1.332195	115.488765	74.609225	134.048658	92.891959	171.964554	167.934292	136.678755	170.043527	165.904376	118.794922	168.395768	123.034681	130.408334	177.713272	122.158349	96.659468	95.722363	91.373959	88.958087	170.50404	129.345183	107.184048	154.5041	205.993604	177.95424	60.881178
mRNA::NW_015449930.1:3765215-3813773	0.984005	1.068399	1.051167	0.706382	1.031909	1.631379	1.200564	1.390333	1.996222	2.112701	1.049508	1.205369	1.137739	1.218344	0.844429	1.680588	1.712166	1.149255	1.364806	82.437218	86.280168	85.07099	79.498552	1.175688	1.184826	0.874606	0.993358	1.202366	1.973073	0.584691
mRNA::NW_015449930.1:3820537-3828443	0	0.176754	1.151853	0.57049	0.613155	0.563178	0	0.779813	2.001158	0.562938	1.308088	2.295963	0.825518	3.198647	1.67856	0.881285	1.595545	0.649468	0.248906	76.791716	105.749505	89.862916	71.410427	0.532504	0.148052	0.725121	0.384941	1.153523	2.036565	0.685955
mRNA::NW_015449930.1:3820537-3828098	0.33625	1.163214	0	1.629159	0	0	0.544548	0.477638	1.007154	2.034059	1.110303	0	1.101729	0	0	0	0	0	0	0	0	0	0	0	0.614267	0	1.247113	0	0	0.970051
mRNA::NW_015449930.1:3820537-3824829	1.844953	2.912526	2.079767	21.391511	3.182596	1.530769	2.237386	5.295323	5.95568	5.65728	4.408533	3.250996	3.713757	4.018715	3.583429	3.101673	3.394685	3.220563	4.503597	0	0	0	0	2.009276	2.516631	3.570246	5.496868	2.589326	0	1.950326
mRNA::NW_015449930.1:3828594-3831614	2.170768	6.899701	6.012276	1.981379	4.985625	3.691275	5.079662	5.604624	4.186117	3.876133	6.422039	6.842584	6.174375	5.819571	10.550783	11.20995	10.723913	7.893923	1.893563	98.514535	95.994794	98.879114	91.768152	5.839169	4.18932	3.813777	7.980765	5.931778	9.781997	3.404391
mRNA::NW_015449930.1:3841136-3842123	4.584755	18.087747	8.392164	4.565029	3.841273	6.599508	3.240292	7.949155	3.63467	5.625302	3.294287	1.612039	2.289013	4.99177	5.192374	14.901353	24.607051	10.171055	1.695632	137.161141	127.69184	127.614913	130.2484	7.30724	2.538222	2.715411	3.750959	8.23817	11.517031	0.838316
mRNA::NW_015449930.1:3843201-3845813	816.251387	1013.961811	946.291373	345.306643	625.456497	431.420485	512.598575	1159.174374	1055.714403	1171.816446	1074.59359	1242.348704	1204.868182	996.312317	1226.939837	1488.736908	1829.986447	836.764288	482.611635	98.135628	92.681766	95.401637	79.164103	592.751765	975.47035	1310.487353	1019.017657	507.562119	1273.770644	998.160539
mRNA::NW_015449930.1:3846113-3848302	1215.059206	1430.711248	1304.781436	152.439104	1002.895216	757.351468	903.542488	1081.764025	1261.570945	1344.184971	1210.075155	1621.381753	1430.102086	1198.450134	1278.075101	1910.42432	2363.531701	1454.886452	452.180415	86.003673	96.994281	88.833672	101.438653	592.061576	1203.477362	1423.789301	1301.967484	854.358377	2334.995243	1154.427275
mRNA::NW_015449930.1:3849681-3856257	7.902851	6.086853	5.686044	41.520229	5.664393	8.24882	5.070285	8.425432	8.28841	6.062568	14.896045	9.549294	10.736703	14.444698	6.374728	6.149145	13.835839	9.460528	6.528204	84.690505	83.923055	83.796917	80.457013	6.687243	4.282369	7.952497	8.136976	8.788056	5.288892	6.164676
mRNA::NW_015449930.1:3861123-3904439	0.212407	0.378484	0.229708	1.195937	0.542613	0.398582	0.735634	0.253667	0.174031	0.187437	0.291478	0.206086	0.220838	0.170939	0.676109	0.390286	0.217113	0.766108	0.59041	76.40704	70.944629	73.897942	74.223376	0.238711	0.578735	0.492873	0.869927	1.197246	0.598163	0.218813
mRNA::NW_015449930.1:3877913-3904439	3.586349	3.12621	2.830035	2.890737	3.19117	2.17722	2.310992	3.567607	2.711077	2.290259	3.062852	3.136381	3.225655	3.175088	2.922259	3.925716	4.207023	1.744836	2.799172	43.182271	42.23363	36.958979	44.304893	3.035112	3.802752	2.859884	2.653129	3.85624	3.416644	2.532296
mRNA::NW_015449930.1:3910412-3912488	59.98325	63.043436	75.825657	63.507709	52.704428	81.363079	55.68355	71.462951	64.407801	73.24347	54.935542	53.225402	52.663132	56.723049	68.847274	62.96963	77.307909	55.708375	70.13109	95.148253	88.994615	93.629706	90.186566	45.751991	59.504405	39.955511	63.48967	55.791762	33.543531	54.863999
mRNA::NW_015449930.1:3912654-3918119	10.882398	17.239074	12.72507	32.383104	12.25852	9.911498	13.293032	10.882433	19.327743	19.530581	15.770013	16.765417	16.001124	14.40226	16.279257	21.228499	14.552186	17.367853	10.059991	94.063688	93.214102	96.577995	100.635627	14.913999	18.000976	10.921128	15.099212	27.144165	21.093191	4.261376
mRNA::NW_015449930.1:3912852-3913888	40.454839	65.820166	47.981281	0	42.345912	23.726337	36.326827	37.934239	74.619132	83.862131	51.840144	60.255108	57.466946	53.455721	39.297781	71.14365	62.445328	63.437329	47.266076	0	0	0	0	71.609884	32.972686	37.810009	47.685895	90.493537	69.287968	21.341018
mRNA::NW_015449930.1:3920462-3922121	13.884706	0.814995	1.39315	7.291299	74.760486	0.886821	7.576265	1.835306	0.668423	0.643705	6.769513	3.666652	4.131145	7.677952	1.092411	9.032172	1.824745	0.623312	3.158351	105.950343	86.27468	90.024289	84.559646	1.102155	0.050497	0.630781	4.24591	0.870955	0.148842	4.900149
mRNA::NW_015449930.1:3923051-3924815	3.101897	1.053193	1.842654	38.943192	1.531744	3.137538	1.397906	2.280106	2.804279	2.400419	2.66679	0.895174	0.994434	2.389958	0.912187	0.917543	3.605521	0.719587	3.551374	114.867842	105.270425	109.202313	110.252179	1.050188	1.506561	1.811237	4.100109	3.551053	2.209556	0.89809
mRNA::NW_015449930.1:3924974-3927876	203.705	226.479667	222.205775	118.930759	190.097333	239.063551	205.580639	276.627901	328.09123	350.0682	16.37436	13.999654	14.016265	16.467546	249.03058	246.147823	312.593588	216.930705	187.209435	89.826359	81.38174	85.844146	90.661052	0.642072	256.953387	4.317531	243.473149	256.22611	334.631821	2.554573
mRNA::NW_015449930.1:3928153-3930134	32.993294	29.25957	27.547066	38.260635	33.900161	28.124446	31.331006	36.683391	47.526069	43.692597	31.956493	18.173934	20.123854	28.784061	31.485498	24.536403	24.357796	29.331242	37.218692	94.085954	106.088758	96.223607	102.186986	1.624485	22.469617	31.623606	31.897826	23.6871	21.510308	49.188512
mRNA::NW_015449930.1:3930364-3932177	3.725846	7.149817	7.359482	10.459703	5.74296	6.452306	4.722015	5.011384	10.502263	13.379506	16.512139	18.568563	13.583488	15.982427	3.137618	7.517898	14.067519	3.057139	8.795289	96.536241	99.395193	96.353788	100.899491	12.380034	3.559842	2.863062	3.536398	6.476831	9.351767	5.538817
mRNA::NW_015449930.1:3932516-3933823	168.431243	179.394175	188.383411	101.741712	134.417833	188.828585	188.725354	182.14419	252.376373	266.876652	170.192702	194.132638	176.947557	171.791071	198.786551	397.635691	356.93083	240.678877	165.977572	124.712513	131.736066	115.098518	118.983946	190.885314	204.730351	220.229204	139.896551	291.076525	435.751572	181.250151
mRNA::NW_015449930.1:3937502-3940470	150.98834	157.18736	138.647248	139.784558	143.950369	117.979028	153.634489	138.477376	180.190938	178.940338	182.753476	183.585642	175.791705	181.651167	153.816407	180.032895	154.436099	194.349731	147.93097	91.290295	96.893013	96.286772	98.881251	181.485628	154.668646	176.649452	174.993451	191.020263	133.431067	125.630432
mRNA::NW_015449930.1:3941110-3944232	29.966073	32.073357	27.647787	32.403165	23.948959	23.503712	27.586468	20.006945	62.574215	61.663843	37.764534	33.750513	37.198356	36.102363	26.573382	17.324949	21.070601	33.002118	24.63167	100.021435	96.362699	97.194328	100.91684	23.846444	21.543113	32.403262	30.576553	18.01422	26.781934	24.302302
mRNA::NW_015449930.1:3944693-3949814	37.155147	41.524753	30.902496	3.419551	29.192713	21.229114	31.971746	25.979681	47.040461	48.896147	36.638729	42.964789	43.482751	33.727557	46.782066	26.915896	26.223338	45.134666	22.276683	88.626701	91.082284	86.967881	87.831278	37.78234	31.970455	31.833523	53.246795	28.851289	39.075138	17.567879
mRNA::NW_015449930.1:3950927-4030814	1.435477	1.99427	1.662635	1.983803	1.502636	1.285398	0.928991	1.734448	3.661023	3.672082	2.019414	1.834616	2.01784	2.093326	1.669448	2.396441	2.667429	1.256899	1.061335	79.888991	82.459829	83.577034	79.723781	0.973526	1.518938	1.78296	1.688234	1.492597	2.370924	1.521513
mRNA::NW_015449930.1:3950927-3955012	0	0	0	2.097868	0	0	0	0	0	0	0	0	0	0	0	0	0	0	0	0	0	0	0	0	0	0	0	0	0	0
mRNA::NW_015449930.1:3958168-3961916	14.463193	13.691287	17.403618	12.080837	9.301575	23.37426	10.973383	14.823006	2.175371	0	9.263642	8.222721	10.213248	7.703097	14.404095	12.023065	9.728258	8.158947	18.492655	0	0	0	0	13.855064	14.534604	20.611604	17.390987	11.018707	6.439157	13.985785
mRNA::NW_015449930.1:3961918-3965317	149.540547	158.795848	158.17682	112.997829	138.39318	134.828508	126.441869	159.848909	187.185924	191.270041	182.18194	190.003015	185.848017	194.072876	142.042766	165.422115	201.863636	170.113834	138.810421	11.134859	8.937682	3.248667	8.37971	145.817222	157.58806	178.387952	149.499364	197.597488	131.039454	115.600241
mRNA::NW_015449930.1:3966771-3968401	25.51088	55.497514	56.658435	2.4782	44.059068	53.173502	66.540131	73.014229	102.866462	103.045442	56.542257	61.822206	57.695223	61.93328	72.011731	83.097772	59.643027	75.288241	49.797969	4.255789	0	0	0	70.976614	84.946705	39.716024	53.864858	78.555414	83.264482	47.002217
mRNA::NW_015449930.1:3970090-3972042	0	0	0	5.618979	0	1.164459	0	0	0	0	0	0	0	0	0	0	0	0	1.093387	2.80263	0	0	0	0	0	0	0	0	0	0.358724
mRNA::NW_015449930.1:3972156-3974397	30.26829	41.24801	38.270532	22.73107	39.271588	46.505913	58.523937	40.225098	64.431998	73.281204	42.484694	52.935005	48.712669	48.128732	49.464299	72.602181	71.150204	60.913296	35.032608	3.614634	0	0	0	54.428202	50.984792	30.445529	46.843743	57.645553	61.166438	28.998737
mRNA::NW_015449930.1:3975125-3976757	37.162052	21.570109	23.760672	37.930558	25.147432	34.059316	21.506771	12.736699	10.855081	11.777245	17.59244	22.335165	21.91512	15.991699	12.479613	9.591683	0	8.283474	36.0153	10.020334	8.155752	0	6.718196	21.594319	14.53223	19.402349	19.033188	21.975077	7.172148	25.760784
mRNA::NW_015449930.1:3978645-3981913	72.595115	87.477149	69.798866	41.902079	70.154239	67.513841	85.221613	54.211681	95.342788	95.601088	75.534964	87.490494	92.229969	71.2442	81.240472	60.432635	49.956284	86.267297	65.184014	7.505033	0	6.806405	8.332585	84.085628	70.159503	72.942802	85.023865	86.222546	65.521244	72.480185
mRNA::NW_015449930.1:3982182-3985074	88.176759	122.628575	104.32859	29.425353	82.532201	70.436669	115.814539	105.776096	167.764563	173.879464	145.385249	159.632932	153.696043	135.637548	103.530276	119.95604	109.858195	131.190904	100.570626	10.827545	6.585477	7.172297	3.691502	143.345302	106.552909	128.942679	104.183959	154.850119	141.285553	71.963194
mRNA::NW_015449930.1:3988040-3990085	4.618454	8.112255	4.262408	19.958576	20.115105	6.051766	9.460498	6.833998	7.05869	4.872527	9.239819	6.646634	8.665981	9.060692	7.324466	3.056671	1.446801	5.777222	5.430473	9.365288	0	6.510606	5.712817	3.384793	3.694809	6.463671	8.767153	10.581535	3.596438	5.528812
mRNA::NW_015449930.1:3990116-3991657	1.137209	3.293169	2.002677	15.308893	11.889144	3.33485	9.06235	17.460116	12.248853	13.907821	11.22332	9.647449	11.390788	11.02295	9.366433	22.846549	12.948255	1.612415	3.671792	0	0	0	0	3.323806	10.691802	2.962532	15.485326	13.305284	8.603526	3.708278
mRNA::NW_015449930.1:3992014-3994624	27.701555	28.41322	26.657622	46.859497	31.50679	27.075021	18.424801	30.290939	32.488611	30.848917	31.432287	29.063337	29.066786	33.884067	24.792514	33.415832	30.796016	18.334084	26.204868	0	0	0	0	17.226995	24.683854	22.483441	26.335018	37.00471	26.961896	22.649195
mRNA::NW_015449930.1:3995945-3998334	0	0	0	0	0	0	0	0	0	0	0	0	0	0	0	0	0	0	0	0	0	0	0	0	0	0	0	0	0	0
mRNA::NW_015449930.1:3995986-3998334	20.233543	21.519584	20.503037	16.065986	20.581741	18.381764	12.728781	26.823528	65.821223	68.383453	39.022091	35.530947	36.167897	37.419327	19.136538	27.460723	36.910541	20.855414	20.747536	0	0	0	30.672791	23.689527	21.97922	21.297225	20.343846	24.011552	34.280089	17.142361
mRNA::NW_015449930.1:3999000-4001039	70.604493	78.746705	76.965663	54.921015	68.76233	59.779992	64.726689	92.947639	83.510608	87.129887	102.02399	113.047589	113.571561	99.183959	79.389458	92.895066	108.504422	74.646161	85.187839	14.881776	8.46828	3.835953	6.837534	92.349568	63.669066	84.614999	82.978875	104.859916	85.776602	52.059896
mRNA::NW_015449930.1:4001103-4002292	39.754783	31.831457	38.51888	61.245451	29.645315	73.994624	47.602282	35.186999	56.686204	53.928163	38.702885	40.123067	43.920854	38.092865	52.796979	31.392386	47.096975	43.789171	95.329278	0	0	0	0	39.171939	60.033178	47.374475	35.077663	38.031542	30.049326	76.335183
mRNA::NW_015449930.1:4010039-4011782	197.484665	272.335077	211.719315	287.565642	224.240667	195.592837	217.73037	218.573837	368.254525	379.58529	340.586512	367.242462	348.745498	312.36096	277.023726	424.385006	393.452469	306.245235	181.66662	4.762025	12.68601	11.444999	13.530511	236.270693	232.146337	281.046776	271.472938	366.18992	342.603958	197.925581
mRNA::NW_015449930.1:4012564-4013689	22.805071	21.834511	27.334712	30.275985	31.282159	31.073861	37.388751	35.51735	84.077287	95.12118	29.949483	34.766928	28.710169	34.820509	29.78212	46.331134	53.772857	34.256553	23.133921	0	0	0	0	26.895793	32.088195	29.090097	21.98366	40.495762	47.128892	26.796566
mRNA::NW_015449930.1:4013675-4014954	13.701902	12.627933	16.073239	23.938581	18.169664	20.098656	9.897112	16.333279	26.324824	30.249411	16.791743	18.634777	18.531882	26.015963	14.592487	11.787708	21.954498	18.756105	16.618951	0	0	0	7.357935	12.054253	10.25475	11.213469	9.730116	15.835723	27.038855	16.069993
mRNA::NW_015449930.1:4015775-4024552	39.959334	41.438299	30.041937	58.23748	30.004562	29.319039	30.885477	21.959541	29.652124	27.314204	31.789423	33.133048	34.449279	27.782419	38.073098	22.608737	21.795728	28.65656	25.730125	0	0	0	0	24.126647	28.055952	33.457922	45.52649	36.903143	35.10841	18.637269
mRNA::NW_015449930.1:4033521-4035757	3.027761	1.39546	1.168807	8.262294	1.176862	0.81056	1.036923	0.436227	1.496601	0.778523	1.522906	1.26891	1.2316	1.331349	1.300837	1.288055	4.160452	0.964027	1.090276	96.374705	83.383202	90.868738	77.804324	1.271899	1.010808	1.309938	1.1791	1.854097	1.146898	0.720518
mRNA::NW_015449930.1:4036790-4064993	2.319931	2.575392	2.055871	4.719499	3.019327	1.838557	1.568354	2.252575	4.496649	4.626714	4.243988	4.092155	4.253892	4.15876	2.367465	2.401395	2.953998	2.15384	1.188854	78.86701	72.154617	77.488666	73.449618	1.106739	2.035075	3.006289	3.243476	2.811908	3.463774	2.260612
mRNA::NW_015449930.1:4066649-4072180	51.770134	85.239423	38.849938	23.82482	74.728124	20.475954	77.6945	73.620123	138.697623	132.900442	135.555573	127.145012	137.671234	125.374604	85.888882	71.977591	60.202761	93.893776	76.891561	50.634659	48.349816	53.004775	54.080623	97.831645	76.253964	88.174444	107.847473	108.458943	101.078759	37.508488
mRNA::NW_015449930.1:4066650-4072237	34.132903	19.189401	51.788211	4.923078	16.108631	44.950429	0	12.921138	18.549123	27.369478	5.14136	16.82689	14.796737	9.943223	42.58481	13.344297	33.540019	5.195073	8.407364	32.670911	32.563839	32.098111	27.450717	7.176216	12.353912	32.92168	18.363064	1.098398	2.034618	21.602446
mRNA::NW_015449930.1:4072233-4073983	17.156941	23.968495	22.418606	15.815862	20.607571	25.636522	24.718595	30.65314	40.196172	40.247366	36.75562	39.882865	40.286608	39.795915	36.739799	33.770646	38.322525	30.679252	25.439121	109.278755	108.252087	100.967705	110.735596	27.769515	26.937379	24.534236	31.596344	47.760764	30.537224	21.310124
mRNA::NW_015449930.1:4074254-4100711	1.44402	1.410676	1.587346	5.86694	2.14002	1.912001	1.600718	1.649685	2.549261	2.780404	2.921268	2.983848	3.235576	2.688441	1.899803	2.72864	4.772191	2.025066	1.109282	76.901851	70.921768	75.052238	74.508284	1.238658	1.865211	2.252	2.720549	2.325678	3.034411	1.747268
mRNA::NW_015449930.1:4110948-4113113	0.588648	1.212453	1.253888	1.132933	2.032263	1.475583	1.618244	2.487062	2.148914	3.117379	17.652943	8.246407	7.848203	11.605945	2.145099	1.614593	17.312319	2.005188	0.861773	100.600175	94.057748	97.069385	94.425131	2.273497	1.08497	8.904269	1.7308	1.828228	17.861739	9.813017
mRNA::NW_015449930.1:4113676-4115156	1445.925937	1107.597643	1353.06717	1299.927325	1048.409224	1154.614627	818.726979	1162.244901	1191.609572	1144.101229	1279.566214	1397.998429	1346.115771	1247.49417	1094.121209	1203.358163	1081.093316	618.839353	1447.271141	105.784805	104.078693	98.36675	95.6129	1307.88623	1037.319412	1134.177527	1028.094982	1301.656796	786.457062	1216.57057
mRNA::NW_015449930.1:4115287-4123264	2.244656	2.607699	1.765789	6.665543	3.070162	2.665596	0.798533	2.317831	2.031527	2.989749	1.368012	2.391187	1.600853	1.903938	3.978448	3.208266	3.139365	2.76103	2.104963	75.184164	71.213631	69.862727	78.09744	1.254128	3.136535	1.592495	2.707322	2.82266	6.391336	1.801699
mRNA::NW_015449930.1:4117366-4123264	7.377842	7.042315	6.457232	15.421842	5.597713	9.887447	6.149116	4.739293	10.227563	7.184216	13.136312	9.921181	11.205395	12.297201	4.195411	3.581089	3.198737	3.591271	6.954915	10.800108	14.849108	13.5931	8.882816	6.604411	2.488509	6.240237	7.891121	11.066575	0	4.805965
mRNA::NW_015449930.1:4129169-4130655	0.306971	0.721192	1.053633	0	0.124264	0.342755	1.758465	0.441123	0.406438	0.393847	0.407697	0.417963	0.405023	0.583698	0.14811	0.730854	0.521465	0.721725	1.929788	96.794931	94.337166	95.558617	90.968256	0.73189	0.229964	1.051348	1.796156	3.508197	1.19579	0.555088
mRNA::NW_015449930.1:4132675-4133520	0.315394	0	0.170604	1.595944	1.155887	2.390592	0	1.274396	0	0.650931	0.103648	0.268547	0	0.234689	1.208389	0	0	0	0	87.513846	90.515468	39.060417	92.52172	0	0	1.428493	0.664436	0.433407	1.7235	0.899277
mRNA::NW_015449930.1:4134686-4136119	0.88391	0.381806	0.337391	0.089587	0.518007	0	0	0.622487	0.219524	1.74874	0.391618	0.7331	0.120721	0.304388	0.262438	0.724803	0.408483	0	0.175391	86.061284	83.501649	99.232616	76.842542	0.044694	0	0.730797	0.574177	1.794539	7.330049	0.5086
mRNA::NW_015449930.1:4143460-4146782	0.167088	0.484694	0.277303	1.379906	0.08839	0.535362	0	0.072912	0.030195	0.036987	0	0.091233	0.03018	0	0.441293	0.94557	0.751995	0	0	89.023939	80.703711	77.364212	76.398412	0.099141	0	0	0.207418	0.382302	0.216864	0.034909
mRNA::NW_015449930.1:4143460-4144694	0	0	0	0	0	0	0	0	0	0	0	0	0	0	0	0	0	0	0	0	0	0	0	0	0	0	0	0	0	0
mRNA::NW_015449930.1:4143460-4144693	48.764306	31.224297	33.424053	0	25.742751	22.289857	12.638148	14.545609	8.545936	9.522848	3.706935	4.552713	4.539563	4.959612	5.961571	28.372058	8.140728	8.210978	3.281851	0	0	0	0	10.481295	7.657767	14.050177	9.356346	17.730432	26.565073	4.395436
mRNA::NW_015449930.1:4153610-4155384	0.669623	0.281785	0.381131	0.211474	0.101468	0.270842	0	0.647253	0.442735	0.468105	0.192108	0.050058	0.329334	0.617382	0	0.280449	0.737386	0.57151	0	123.928497	125.669602	119.367782	118.422899	0.139114	0.046779	0.662945	0.226371	0.793998	2.057315	0.167243
mRNA::NW_015449930.1:4157699-4170750	2.716803	3.195865	3.415565	1.529728	2.24987	3.94422	3.683957	9.001402	7.232423	6.012849	7.717984	8.239081	7.486369	8.123393	6.57702	4.339728	4.531201	3.841381	6.215371	96.46601	103.22124	100.963619	97.897626	4.718255	5.683335	5.951013	4.715626	6.118552	7.399819	4.532709
mRNA::NW_015449930.1:4161406-4170751	3.614105	2.719263	3.597701	23.128594	5.21148	2.308165	0.473018	1.842361	1.529988	2.468541	1.565151	0.748963	0.885993	1.857188	0.847977	2.029166	2.137975	0.60597	0.289029	6.399687	3.480185	3.836939	2.641827	2.036775	0.893699	0.9636	3.681677	0.999979	0.290945	1.966252
mRNA::NW_015449930.1:4158161-4159244	139.052049	336.655641	287.432505	0	280.282695	197.851294	320.7309	392.561929	618.116413	584.609012	516.785882	681.952345	648.805405	469.777215	495.865425	459.1036	346.131716	354.908657	286.46536	0	0	0	0	388.151844	483.087317	312.352942	293.976074	528.754134	772.668008	331.288173
mRNA::NW_015449930.1:4174610-4178699	8.272856	7.157877	7.593468	10.11113	14.750115	9.174317	11.585586	11.237729	10.294123	11.670713	14.974218	18.561967	16.898835	14.974111	14.352857	8.960291	12.915012	10.743805	10.028207	85.820273	90.607657	84.741024	85.18953	13.391637	11.288628	5.621757	12.54625	10.486047	14.402549	8.038051
mRNA::NW_015449930.1:4179224-4189856	0.000001	0.80012	0.700804	0.000001	0.000001	0.386637	0.000002	0	0	0	0	0	0.843911	0.776609	0.000001	0	0.000001	0.000001	0	77.237875	76.571849	44.182401	80.0479	0	0.986061	0.687239	0.959177	0	0.000001	0
mRNA::NW_015449930.1:4179224-4189855	0.390528	0	0	0.80283	0.330119	0.000001	0.000002	0.495543	1.314869	1.306251	0.872428	0.674731	0	0	0.891475	0.470319	0.242516	0.464613	0.62326	0.000001	0.000001	33.340188	0.000001	0.22464	0	0.000001	0.000001	0.731241	0.629369	0.3227
mRNA::NW_015449930.1:4179224-4186079	1.748024	5.808534	2.51334	2.592061	2.820433	1.576166	3.527889	1.849508	3.28433	3.177064	5.345714	6.024052	5.096186	4.155974	4.381949	4.121991	4.990684	1.618813	0.958584	3.437487	0	0	0	0.810324	1.884876	2.278824	3.979838	2.033164	3.303824	0.826268
mRNA::NW_015449930.1:4195123-4197697	35.492905	53.739324	49.358808	18.514975	49.729447	44.062268	42.879899	66.68825	89.196148	95.506941	67.80064	66.832277	66.939411	72.432544	50.255375	58.818814	60.822752	49.522572	51.043854	90.911867	86.109572	88.02072	84.398257	59.859668	61.342397	46.984367	56.888901	62.257534	67.679052	50.807398
mRNA::NW_015449930.1:4198023-4199505	14.200562	13.756721	12.464551	2.241989	10.213656	16.341103	9.707584	15.092283	18.391908	22.796284	36.190622	33.608388	34.453308	35.689701	11.819033	12.585043	40.114903	15.211749	9.762184	113.119839	107.630355	115.527455	102.889704	6.630862	6.501443	13.336901	15.20387	12.865262	20.043318	15.237507
mRNA::NW_015449930.1:4201180-4202313	1.940856	2.000892	2.507984	0	1.420783	5.335222	2.614868	4.449679	0.755878	2.599597	4.929986	4.84844	5.560846	5.573962	7.161255	5.666961	10.634665	3.194226	5.595702	134.810872	146.525101	122.674426	115.196596	1.70536	5.182228	6.99902	6.850655	4.041686	0.487818	3.203725
mRNA::NW_015449930.1:4204233-4248063	0.842119	1.361995	1.992199	2.163433	2.717085	2.368354	14.246186	2.288205	6.653196	5.453835	2.496139	2.078183	2.067619	2.116589	8.083233	4.222724	2.682002	15.615143	10.872475	181.020373	169.427753	153.830712	165.397746	3.816818	2.58613	224.881488	18.89175	1.735233	158.164722	1.136812
mRNA::NW_015449930.1:4204233-4248061	1.111192	1.715607	2.473361	2.634642	3.28	2.815279	15.566645	2.889512	8.279048	6.687231	3.031755	2.607437	2.553617	2.803242	1.819949	0.185105	3.117768	17.841664	12.721968	4.276036	1.358004	1.363821	0.198937	4.62439	3.184636	268.952862	21.721728	2.27467	169.285922	1.366614
mRNA::NW_015449930.1:4249088-4251400	48.109925	60.329991	52.652028	38.403092	50.524745	59.152205	51.26977	57.706727	80.985379	87.651435	76.734777	70.199773	75.180123	71.434064	62.131465	52.708834	55.110983	53.085044	60.585116	92.130303	79.317281	92.385036	87.905441	64.352075	52.677723	54.400499	57.540103	55.675497	59.281099	51.295446
mRNA::NW_015449930.1:4251495-4252453	13.786597	16.37335	16.193961	2.294178	12.797748	20.119797	15.307111	30.735344	32.294472	34.760121	27.128522	22.693629	23.582243	24.728172	16.927583	34.678208	29.507189	25.11631	19.119657	96.582976	90.468772	89.750098	91.440297	30.012087	22.744371	15.525058	18.05984	21.241807	26.820009	18.620037
mRNA::NW_015449930.1:4252469-4256886	0.360796	0.392227	0.182221	0.398695	0.454703	0.509201	0.472785	0.792202	3.715152	4.579803	7.485148	5.275485	7.136683	7.76197	0.430653	0.840508	0.573672	0.736467	5.762935	83.475231	78.847114	80.286074	76.928978	0.690574	0.208509	4.589171	0.514631	0.593907	0.489021	0.497063
mRNA::NW_015449930.1:4257171-4258231	38.707543	55.353917	63.270782	18.714695	45.654616	83.253362	82.869946	78.727631	103.519898	122.282062	83.171596	76.471176	70.546525	76.397084	66.596314	130.103258	119.947107	99.777459	85.774104	111.452348	106.240811	111.291094	113.722211	84.628819	75.312854	53.358696	50.176742	85.61259	134.351726	75.135383
mRNA::NW_015449930.1:4258966-4259892	835.475089	779.167769	1239.450655	413.41101	747.759973	1783.081698	750.420283	1516.288849	1018.024852	1048.514812	1326.706289	1343.820688	1288.761192	1367.022982	1017.688858	1242.333794	1913.071407	1008.855317	1044.500084	120.104321	112.366191	99.914383	120.328391	774.04916	1094.073042	846.131964	842.36608	1030.477857	1078.450257	1310.184632
mRNA::NW_015449930.1:4260320-4265638	201.065336	208.126182	157.534708	81.907752	144.998765	130.324179	164.446299	140.916619	334.07206	336.970084	302.51774	293.427745	330.997683	279.812683	219.323633	124.894931	160.503757	176.931974	144.087278	87.665038	88.663242	90.385448	84.686724	165.974578	145.141906	180.244028	219.325331	195.924493	149.711644	109.545432
mRNA::NW_015449930.1:4274434-4275082	0	0	0	0	0	0	0	0	0	0	0.903291	0.471106	0.674628	0.338001	0	0	0	0	0	0	87.804365	0	65.451607	0	0	0	0	0	0	0
mRNA::NW_015449930.1:4275087-4275621	0	0	0	0	0	0	0	0	0	0	0.202569	0.208745	0.677052	0.901146	0	0	0	0	0	0	117.808427	0	65.088859	0	0	0	0	0	0	0
mRNA::NW_015449930.1:4286142-4288055	25.756183	28.650196	34.027986	33.206422	34.03277	34.308324	22.041112	35.562747	35.228929	31.922482	30.331052	24.659142	26.504453	30.683341	33.92407	30.685065	38.094775	20.773612	24.968439	86.77555	80.695641	76.893237	86.577071	23.60172	27.362816	25.789424	26.675789	36.694137	35.199541	22.607205
mRNA::NW_015449930.1:4288204-4290791	53.707129	59.365222	54.083229	63.331521	61.907101	46.691857	46.10357	70.724917	120.564504	118.925715	86.345608	83.001758	87.105957	91.008586	58.641785	23.778384	31.404044	69.929294	100.149604	83.628248	88.088753	82.043082	83.742647	85.186995	61.806498	54.02657	52.596007	76.758233	58.82603	50.983572
mRNA::NW_015449930.1:4290812-4292643	27.210028	33.673368	33.744101	9.052807	31.140031	24.964192	44.624652	41.904703	58.162175	62.834235	78.554114	81.511219	77.772567	74.207698	34.299221	43.575177	49.938239	48.852001	33.991641	87.730706	83.911759	89.135457	81.365304	24.849361	39.444972	45.381703	33.561493	43.096989	62.57568	34.557041
mRNA::NW_015449930.1:4293373-4306059	202.3183	196.248483	166.023731	17.476738	229.64565	86.160737	155.140395	119.190203	88.410866	80.068658	48.850812	62.74891	58.942621	42.003521	192.002067	186.711787	127.04981	91.988214	67.105973	82.493506	80.019217	80.119068	77.059546	200.319243	203.1422	51.249169	141.602595	151.316495	145.807124	147.963732
mRNA::NW_015449930.1:4312823-4314234	40.927421	55.661426	57.690932	23.980473	51.290401	52.838801	87.884022	87.127066	86.797328	86.849835	83.377335	82.348282	79.559049	91.953591	59.023498	73.503674	76.329269	64.304647	54.434363	103.518268	104.839583	89.723507	94.088829	70.52843	65.695685	49.26365	59.597308	74.24001	67.835074	57.136842
mRNA::NW_015449930.1:4314856-4315654	21.228501	28.288095	41.234587	25.313919	25.950383	34.780471	35.098199	54.056355	53.064922	50.851388	55.225761	52.251	47.526086	52.300921	34.897585	36.553498	43.756698	11.25904	39.249806	102.234268	108.966312	112.110073	123.8225	30.202318	33.16823	28.040526	32.535803	27.186742	46.315543	35.149302
mRNA::NW_015449930.1:4316225-4318326	51.764161	68.291317	62.461758	12.05681	46.550113	62.886283	61.019092	69.074286	112.165939	121.340125	84.164251	92.542417	86.872244	77.225434	87.141498	92.418518	101.61405	98.347422	51.894971	91.945734	86.603058	86.342331	86.551419	71.837129	90.009291	64.08429	74.339745	64.866892	125.462455	81.125237
mRNA::NW_015449930.1:4318397-4319897	12.621819	13.286548	12.879796	1.786252	6.75586	16.91935	13.887335	14.990057	26.681643	25.314737	22.573573	24.124068	24.073402	23.938381	16.098298	14.822803	30.773432	27.61401	14.512303	102.335118	109.731357	115.643035	103.588112	23.23545	16.111539	15.913847	16.090251	11.875183	16.872031	15.359803
mRNA::NW_015449930.1:4321441-4339034	2.135094	4.38258	3.161825	1.657388	2.150248	3.8061	3.198402	2.673246	5.328669	5.579374	4.296915	5.160348	5.202585	4.341687	4.596923	8.420356	10.845148	5.941659	2.312087	81.859375	81.363459	81.017352	76.935826	3.289412	4.266699	3.51415	3.925995	6.143327	10.064527	2.069891
mRNA::NW_015449930.1:4341568-4347331	4.640174	5.176832	3.500923	18.556833	2.865615	3.350675	1.59275	3.787854	3.359155	4.024824	4.57335	4.366167	4.774968	3.331778	4.136606	3.544585	5.458791	4.258649	3.787018	88.080277	83.115421	82.889549	85.771743	3.277652	3.137673	3.003586	3.838945	6.206743	4.946576	2.360435
mRNA::NW_015449930.1:4355392-4359793	5.654033	10.657366	7.440159	10.654907	6.475365	7.03442	6.882851	4.668565	10.620119	13.089392	9.446833	12.019175	10.904779	8.468288	14.013169	15.179421	14.718985	13.17464	5.546631	75.450022	75.621388	79.847885	73.593622	7.00668	7.598104	6.355825	19.549689	15.738685	17.855252	4.937843
mRNA::NW_015449930.1:4369845-4376922	4.557893	22.181958	17.900344	3.520617	33.753886	9.233797	33.055653	3.69525	37.853138	38.693034	35.325262	35.572411	36.857281	33.144377	5.619263	31.697789	31.830959	26.192852	40.191895	83.595369	71.460192	81.636758	68.80733	2.751291	1.153512	28.898206	3.692611	35.248135	23.409486	19.613447
mRNA::NW_015449930.1:4369845-4373307	238.142608	131.432083	154.239069	137.723016	112.821974	185.116265	52.625245	213.625947	177.634584	168.610708	180.526941	192.071162	199.19317	179.771894	226.367472	50.952413	73.178903	91.743073	82.283551	0	8.501564	0	12.428164	203.986279	170.727878	123.480486	279.379602	92.857852	70.771112	76.96807
mRNA::NW_015449930.1:4381330-4382518	2.001863	1.10723	0.340878	6.118031	1.615745	1.417776	0	0.780879	2.127741	0.808003	2.40988	2.638492	2.197145	2.595475	1.006924	2.293546	4.999626	1.486999	1.443559	119.343857	118.619278	131.75606	129.292681	1.124156	0.524076	2.606281	1.422477	2.025942	4.115509	3.71616
mRNA::NW_015449930.1:4411718-4414845	153.876786	160.202106	166.316384	85.979947	135.975549	68.298418	79.747764	109.252945	156.802409	165.210981	148.371798	167.467569	166.458593	154.373572	111.334637	91.489162	96.739247	28.873915	110.710771	60.479707	58.358177	61.905219	63.465513	98.075306	83.932552	89.739462	129.521456	54.371937	44.027543	80.61923
mRNA::NW_015449930.1:4495461-4500980	56.356817	68.516113	45.242801	47.980108	54.738735	35.523962	48.580366	34.583946	67.216015	67.187695	70.318891	68.796606	72.079055	60.744558	64.20342	49.873861	48.71362	65.069465	41.487956	90.10696	89.886347	90.245918	89.022387	59.011773	46.548205	52.704397	77.155673	70.111915	67.128679	28.313007
mRNA::NW_015449930.1:4504067-4505523	21.803226	17.967228	14.401278	61.233697	14.238855	26.437806	16.279302	13.947867	14.739283	12.039961	19.995716	16.150896	15.577534	15.413358	13.115789	18.39178	14.954904	11.872657	23.649499	100.575388	113.616224	113.23976	101.450427	7.498492	8.986838	16.729141	15.368282	19.538928	16.818742	24.136975
mRNA::NW_015449930.1:4509573-4510327	5.955642	13.930603	38.102631	17.166381	25.677442	2.005977	0	5.852732	6.278009	7.20268	10.178887	8.910961	9.807468	8.067804	4.520862	6.621133	3.856337	1.561447	13.58601	394.751362	285.463496	251.697849	307.381395	4.070144	1.068586	10.842464	5.206935	15.984374	1.334796	4.132215
mRNA::NW_015449930.1:4518582-4529662	6.162349	9.447414	9.828876	11.972221	5.237818	9.385987	6.02584	5.054996	7.924014	7.701098	6.982617	7.311241	7.350989	7.808364	3.895753	9.729714	9.091247	4.012747	7.789963	71.435033	63.574221	71.846678	69.41523	4.832183	5.610315	6.286503	4.997733	5.418344	8.875249	8.794335
mRNA::NW_015449930.1:4518583-4520566	78.964502	86.298182	72.9111	23.804251	77.091253	70.884207	63.183019	61.842646	151.13883	149.954896	122.323377	113.739315	111.847621	113.183024	83.669108	81.589918	101.519325	114.287214	50.229062	9.883703	10.764312	20.194809	77.714368	55.816232	63.94396	83.343611	105.824935	74.796435	80.304755	94.93025
mRNA::NW_015449930.1:4521102-4522408	43.271057	76.532614	72.545789	44.314996	59.288555	87.1834	80.525578	62.305016	59.154388	67.580682	42.020158	51.252776	47.976522	41.301307	56.321376	84.512491	46.82917	93.580948	110.220357	32.298296	50.738132	38.131815	47.043154	68.273823	74.20615	8.66544	52.571762	58.196476	68.568977	104.409437
mRNA::NW_015449930.1:4531530-4561556	0.893798	1.189111	0.891009	2.241851	1.000818	0.907291	0.697963	0.664869	2.0367	1.735046	2.437822	1.610965	1.882081	1.937461	1.281922	1.644924	2.236137	0.674738	0.415678	69.757611	72.022324	72.671933	77.961843	0.473228	0.697565	1.803017	1.544282	1.934216	2.994925	0.79456
mRNA::NW_015449930.1:4545353-4553690	12.040946	13.709403	8.769852	1.312599	11.746096	6.123367	10.300972	1.533215	0.794304	0.515226	0.427639	1.117283	1.037053	0.382023	1.462313	11.297147	9.585653	11.095077	0	10.272862	14.108098	13.987509	10.188614	3.321447	1.478851	0.165872	0.854628	8.110404	12.441115	9.308712
mRNA::NW_015449930.1:4563601-4565912	229.049447	140.335056	207.507881	263.823114	80.584433	163.823308	128.484853	148.927891	39.843468	35.636015	72.350252	65.739419	67.1104	64.028308	166.233158	34.312067	63.198602	74.724485	110.168871	88.325956	95.920635	93.182193	98.656533	136.586772	164.998973	63.849805	121.45256	60.606682	27.999475	160.123357
mRNA::NW_015449930.1:4566036-4568411	0	0	0	20.201319	0	0	0	0	0	0	0	0	0	0	0	0	0	14.497297	0	102.920478	119.518021	96.976538	112.468265	0	0	0	8.923687	0	0	0
mRNA::NW_015449930.1:4566036-4568408	11.873567	16.077178	13.565819	0	3.019071	11.886969	6.273237	11.408501	4.218729	6.906796	3.573485	2.953026	2.882047	2.46135	6.773868	15.888474	21.971894	0	1.364384	0	0	0	0	4.251202	10.759386	1.144849	0	5.56951	11.36368	9.041264
mRNA::NW_015449930.1:4568681-4572206	32.993092	55.954136	42.216374	40.083473	45.506514	47.191326	51.687706	40.728499	83.071002	90.077516	69.498247	72.651427	77.325542	70.350921	55.883475	58.848558	62.747939	58.023297	51.293711	86.453049	76.795336	89.076516	90.375748	69.0791	52.158117	49.956986	55.019385	74.358005	67.027805	49.879377
mRNA::NW_015449930.1:4568681-4571873	0	0	0	0	0	0	0	0	0	0	0	0	0	0	0	0	0	0	0	0	16.946138	0	0	0	0	0	0	0	0	0
mRNA::NW_015449930.1:4572084-4588741	2.032708	3.797971	2.697283	2.315089	1.084345	2.019668	1.569237	6.938986	5.820112	6.183719	4.705027	4.703032	5.622445	4.428658	7.330731	2.450522	3.59438	2.884521	1.466613	62.371156	54.080957	63.800213	70.225755	0.865796	4.707946	2.590553	11.486622	1.79981	3.026467	1.930977
mRNA::NW_015449930.1:4572084-4577836	0	0	0	0	0	0	0	0	0	0	0	0	0	0	0	0	0	0	0	0	17.465314	4.775725	11.659311	0	0	0	0	0	0	0
mRNA::NW_015449930.1:4572084-4577826	0.215447	0	0	5.915464	0	0	0	3.960028	0	0	0	0	0	0	3.233339	0	0	2.498101	0	15.085256	0	0	0	0	3.497184	0	0	0	0	0
mRNA::NW_015449930.1:4577901-4582219	10.050785	8.525478	4.949861	0	8.927808	6.995472	12.25167	6.541815	32.123071	33.866696	14.944055	17.059554	16.713613	16.18208	13.221531	7.202026	7.018692	15.840764	6.354554	19.573765	35.417854	27.378438	16.62723	13.464761	7.922921	13.282624	5.422585	14.054682	17.568834	5.157159
mRNA::NW_015449930.1:4582429-4588708	2.316687	0	1.944851	0	2.185445	0	0	0	10.111045	10.038291	8.69345	11.083504	9.948507	10.692141	0	4.367109	3.62069	0	19.424789	0	0	0	0	2.608716	0	9.792706	0	0	4.738832	0.881784
mRNA::NW_015449930.1:4582429-4584726	11.541831	9.736761	5.233713	4.342007	8.275704	8.806621	8.449241	27.078172	0	0	0	0	0	0	17.28806	1.957917	5.870347	5.007357	0	0	0	0	0	1.98888	10.720538	0	9.563524	5.602995	8.734501	8.239873
mRNA::NW_015449930.1:4589610-4591857	27.565896	16.745534	15.736375	49.835629	22.396362	26.58905	19.583685	16.207535	5.425582	3.167635	19.147746	19.578585	17.256536	11.244859	27.695075	6.457885	7.37563	17.782081	19.670783	97.998912	108.758868	110.978845	101.274125	21.780897	30.662996	13.968432	33.342345	13.999291	3.835845	19.006425
mRNA::NW_015449930.1:4595520-4597713	106.554126	158.796824	132.494843	59.083732	118.261569	100.346052	113.473475	105.137744	201.833976	205.857525	169.102417	168.409895	166.052606	153.70371	140.211484	151.811663	184.802506	144.38446	87.81228	131.052283	145.89387	133.950882	125.339302	155.512003	139.992434	163.428154	144.164102	175.486496	188.241257	120.211284
mRNA::NW_015449930.1:4598599-4602510	51.48522	75.621384	53.162051	29.213099	53.132029	38.876227	40.03999	49.518595	99.16562	103.106037	102.127604	95.44511	102.106273	96.417986	72.323422	61.956312	76.092588	62.274968	17.950993	95.603277	98.489445	94.31726	104.544728	21.635363	41.796705	61.55593	76.466286	62.14014	81.260664	48.774765
mRNA::NW_015449930.1:4602684-4608152	1.735337	2.127491	1.982007	1.038605	5.707434	1.458566	3.550292	1.968019	6.262122	8.705552	7.117196	7.754073	5.416586	5.075652	6.892149	2.00181	3.454501	8.70434	1.93719	109.151635	86.107718	69.499274	119.951892	4.427662	3.816978	6.600292	5.232242	7.657517	4.934633	0.86594
mRNA::NW_015449930.1:4602989-4608152	0	0	0	0	0	0	0	0	0	0	0	0	0	0	0	0	0	0	0	0	0	0	0	0	0	0	0	0	0	0
mRNA::NW_015449930.1:4603405-4608152	18.965474	25.348399	17.61519	18.23092	19.744773	15.794733	18.793103	27.800375	39.840411	40.693143	31.225211	27.252321	32.704216	30.110403	32.149491	24.408316	19.548686	28.608754	16.366819	0	18.919312	33.27606	0	17.135708	32.922198	18.345385	41.107406	18.933442	22.871345	13.624685
mRNA::NW_015449930.1:4608847-4611846	8.681025	10.95154	11.535869	7.066227	10.959303	9.732148	9.14435	9.441876	21.062734	24.639727	15.520924	14.087139	14.909797	16.688704	9.372536	12.727441	17.371513	15.611795	7.55766	89.756818	102.858678	94.435407	110.604751	12.967066	7.812575	8.580535	8.875976	13.256672	14.787564	7.833533
mRNA::NW_015449930.1:4611970-4614246	178.608662	169.76365	167.550271	304.492328	220.913864	197.622075	195.333053	67.274063	48.852625	45.250099	55.284173	48.055293	50.53935	56.685687	85.608025	100.888507	54.281491	136.189773	264.290462	111.360542	113.07019	106.793919	118.347533	218.460142	91.262849	76.195288	125.49824	136.298769	55.565614	193.864297
mRNA::NW_015449930.1:4614483-4619258	58.851195	68.544099	64.780479	78.363075	53.753571	58.355146	69.00998	66.376713	83.528458	79.269479	77.016374	13.520181	54.931943	78.391255	57.471254	75.524978	67.175542	59.562733	86.674264	88.848208	97.325372	96.686112	104.215744	87.687013	63.745571	52.77114	0	76.420126	86.409644	55.213792
mRNA::NW_015449930.1:4614484-4619258	0	0	0	0	0	0	0	0	0	7.461018	0	67.098123	23.26691	0	0	0	0	0	0	0	0	0	0	0	0	0	51.159465	0	0	0
mRNA::NW_015449930.1:4619567-4621302	57.050272	89.651545	90.098782	33.308521	54.831147	74.986953	85.70758	105.446968	147.220159	152.839224	117.446028	118.823913	113.761115	120.76721	98.245462	114.797927	134.850977	73.216547	73.336714	109.074326	109.489911	112.613009	121.306385	89.709411	91.251396	97.275861	89.429209	102.474354	153.306398	92.666009
mRNA::NW_015449930.1:4623114-4627255	40.715027	65.391481	52.672732	41.819084	40.787987	38.374122	40.619353	45.010026	71.587205	73.634322	66.412843	67.458587	70.22898	60.586497	62.095388	47.93816	58.791788	56.29504	26.620311	92.729128	99.714742	93.761797	105.26871	36.476832	42.641453	46.756918	58.609564	51.229021	70.825716	45.485069
mRNA::NW_015449930.1:4629155-4633414	0	0	0	0.430945	0.216126	0.798828	0	0.58008	3.061709	1.953084	14.158563	0.180633	3.04795	1.797298	0.700543	1.3696	1.785009	2.777769	4.332595	24.797105	37.524926	36.450938	31.518888	0.221022	0.916838	1.660052	1.361499	0.590706	0	1.598009
mRNA::NW_015449930.1:4629159-4633581	0	0	0	52.592566	0	19.483798	0	0	0	0	0	0	0	0	0	0	0	0	0	8.473561	61.663419	0	0	0	12.829188	0	0	0	0	0
mRNA::NW_015449930.1:4629160-4633581	27.123902	15.347719	21.380652	164.356796	18.379453	0	8.265487	34.071836	13.558378	11.729403	20.14716	23.543422	22.605515	28.237702	18.185634	17.666088	38.28838	12.391944	11.140219	64.117021	0	63.564245	72.58856	14.659021	0	17.333868	19.256181	18.616908	7.816717	20.969908
mRNA::NW_015449930.1:4635916-4640331	47.683504	38.432301	35.95423	100.836496	58.597105	55.857096	28.133204	45.627782	36.83875	32.544893	46.272493	41.851302	45.186826	49.247949	67.581104	43.901603	44.681481	33.508527	39.318444	73.214925	75.832138	83.425043	93.215552	37.769461	51.398067	58.543274	78.682772	23.151372	30.366061	34.330768
mRNA::NW_015449930.1:4646165-4659253	0.351382	0.614182	0.684337	0.829606	0.086806	1.098928	0.149474	0.896287	2.108511	2.062194	1.904775	1.683803	1.544163	1.826171	0.761335	0.890519	1.23784	0.09342	1.036202	89.843936	93.456278	93.383437	102.651442	0.341093	0.641208	0.485945	0.889435	0.56145	0.550168	0.274845
mRNA::NW_015449930.1:4670288-4679955	7.804014	9.564029	6.409598	10.81059	7.579752	7.22239	8.085773	4.247069	11.025622	11.937914	11.624157	10.426363	11.590235	8.983802	9.010519	7.636108	7.192404	9.547676	8.458318	85.864941	90.908613	86.357382	89.672133	7.352312	6.807965	6.315053	10.041142	11.718702	10.4753	5.044966
mRNA::NW_015449930.1:4680057-4682747	0	0	0	0	0	0	0	0	0	0	0	0	0	0	0	0	0	0	0	0	0	0	0	0	0	0	0	0	0	0
mRNA::NW_015449930.1:4680067-4682747	47.940959	60.329331	54.541247	40.008966	55.914921	52.780846	77.58702	61.02662	81.768658	85.105396	58.686562	63.787305	63.541433	57.61622	63.927731	87.770157	74.200896	79.522523	80.995884	99.941207	97.671992	90.752567	105.801598	65.708496	63.799781	43.33519	65.146876	84.936888	97.614613	77.644062
mRNA::NW_015449930.1:4683925-4688447	6.95063	4.847803	5.057782	15.614537	7.653119	8.345617	1.84287	9.711577	7.997386	6.943126	7.093904	5.951003	5.725585	7.486718	7.698493	7.874776	9.138734	7.943114	12.562503	95.682716	105.88606	101.726509	99.151167	3.742515	5.560393	4.81575	8.245075	6.45195	8.058451	9.926143
mRNA::NW_015449930.1:4688739-4690886	32.684247	48.426452	42.280917	123.473151	37.739115	35.246713	44.689886	42.187019	48.327956	49.269001	33.806937	32.109353	29.754184	36.024121	47.734733	35.692355	28.70802	40.064512	80.042482	96.816178	101.238431	101.206201	96.27905	52.615279	41.574657	46.693768	66.190209	55.454687	30.826375	46.790541
mRNA::NW_015449930.1:4690820-4691748	1262.9437	1083.140089	1185.647239	1663.176301	1363.772575	614.830588	1692.670489	794.927566	340.808899	125.232249	348.493336	230.232062	260.276442	389.387768	657.288997	538.643046	138.325655	893.348985	1982.936833	105.654324	98.099851	98.998464	105.41181	1462.318589	934.725732	424.811386	762.038676	535.078403	82.346761	1246.408839
mRNA::NW_015449930.1:4691857-4692991	3.898363	1.981123	0.657287	2.819887	1.225377	1.474407	0	5.658662	15.627683	21.208326	12.783006	26.277573	20.614025	19.870902	11.458312	2.274342	3.442917	4.335454	10.667549	117.380791	133.68515	122.912786	142.808251	1.876465	2.582522	1.16128	4.102317	22.031008	1.607984	4.018715
mRNA::NW_015449930.1:4691922-4692983	49.458298	38.131366	44.346557	0	80.234838	42.884779	71.129951	56.963784	106.100507	107.464125	48.520824	56.52647	59.654184	45.297101	45.89237	51.248216	50.438516	49.723189	60.876987	0	0	0	0	66.525308	31.536848	16.08675	21.335388	7.959892	33.516362	50.320493
mRNA::NW_015449930.1:4693688-4698013	29.637699	24.978924	24.870236	29.504414	38.385756	27.945811	24.872839	28.728802	81.047889	80.811434	76.399085	81.343608	90.071661	78.713765	35.140114	25.467849	52.461424	34.06665	24.743428	89.422868	91.614585	85.813838	89.065587	30.185844	18.798916	41.716667	33.532569	29.274543	23.106967	21.426248
mRNA::NW_015449930.1:4697744-4708622	6.814844	4.415695	2.595533	0.28899	2.553408	4.260714	6.082132	3.135491	5.537257	5.510836	3.626361	4.734013	5.279304	1.552386	5.005497	7.703629	7.835195	7.21991	1.843053	80.910454	85.473306	85.429527	89.320838	4.164345	5.348367	4.571495	4.580986	7.154769	6.026232	3.743687
mRNA::NW_015449930.1:4697744-4708105	0.000001	0	0	0	0.000001	0.000001	0.000003	0	0	0	0	0	0	2.273669	0	0	0.000001	0.000001	0	0.000001	0.000001	0.000001	0.000001	0	0	0	0.000001	0	0.000001	0
mRNA::NW_015449930.1:4697744-4703855	0	2.664194	2.249834	0.296394	3.040322	0	0	1.799789	7.619367	7.62181	11.668831	14.755588	11.977975	11.963805	1.064237	0	1.353153	0	4.183514	0	0	0	0	3.190474	0	6.346351	0	0	0	0.451511
mRNA::NW_015449930.1:4714956-4719273	176.828597	199.255946	188.675367	188.654948	160.734469	141.8162	117.946841	147.966092	251.288053	256.713167	205.100383	211.557384	207.473066	201.829804	180.664665	190.623081	216.357159	190.042289	80.060156	80.000536	83.728917	82.3281	84.661268	62.513631	150.944381	205.67915	181.746437	146.160206	190.201768	143.733526
mRNA::NW_015449930.1:4721086-4723465	45.361092	67.319385	51.905087	18.873788	41.274387	49.722732	37.986577	48.40634	87.428653	89.467054	67.354172	61.522883	67.495651	61.493114	63.538937	59.743847	60.652606	71.775497	39.49552	103.812963	110.453379	115.744137	107.788243	46.118059	47.508553	51.948734	64.854788	49.167207	63.088388	49.990422
mRNA::NW_015449930.1:4724593-4726614	2.864178	4.728164	5.081882	8.915276	3.157716	9.640627	5.288185	6.594101	20.118034	19.838267	13.266069	10.401575	12.900267	10.528251	4.909595	4.458062	5.339649	5.091927	8.800967	98.576758	112.088697	104.853467	113.933295	5.9028	6.220226	10.521826	10.109421	7.18407	4.459712	4.532017
mRNA::NW_015449930.1:4726770-4728627	82.414392	89.721327	76.780541	126.255448	66.219413	91.943645	54.289228	73.067134	88.384775	78.650071	111.85397	88.156394	97.070665	111.072759	71.637323	90.510793	115.914498	89.23244	45.90957	116.076934	117.068935	114.129544	119.444101	50.61694	67.604462	97.388895	111.411819	48.272792	66.716277	90.903503
mRNA::NW_015449930.1:4731213-4731636	0	0	0	0.902214	1.10539	0	0	0	0	0	0.149712	0	0	0	0	0.28579	0	0	0	0	0	0	0	0	0	0	0	0	0.710936	0
mRNA::NW_015449930.1:4732337-4737922	0	0	0	1.579395	0.05607	0.394467	0	0.055995	0.054562	0.039969	0.071341	0	0	0.021193	0.174574	0.039754	0	0	0.057654	155.315301	4.237464	62.154777	162.90476	0	0.17678	0.837226	0.06462	0	0.190376	0.061924
mRNA::NW_015449930.1:4737738-4739450	0	0	0	0	0	0	0	0	0	0	0	0	0	0	0	0	0.109862	0	0	45.208539	4.084228	41.249775	33.288174	0	0	0	0	0	0	0.058211
mRNA::NW_015449930.1:4782973-4783882	5.12659	8.418684	7.520317	5.348541	11.875445	16.548345	18.566332	1.275755	17.758493	16.4839	9.310081	8.951477	5.939119	8.32066	8.277227	18.14091	17.698595	10.493399	3.949083	146.241516	139.108829	136.016531	155.519371	10.109242	1.669964	9.072429	8.521224	12.476906	8.989562	14.971054
mRNA::NW_015449930.1:4784910-4792131	2.933273	5.453374	3.412714	7.050635	4.565013	12.294994	18.361033	3.810394	3.615442	6.663904	4.380236	4.547999	3.954107	3.644627	10.921737	5.580514	8.131008	14.217917	8.934479	85.172416	86.23052	82.972982	85.030567	4.114019	3.855054	5.09894	7.292239	13.584874	7.396927	3.782717
mRNA::NW_015449930.1:4785530-4792131	19.182345	24.564737	22.252832	19.853359	20.058587	13.460849	0	17.23246	27.66911	22.793803	17.344303	17.07097	18.226	21.336092	14.430429	20.625855	22.419057	6.359066	6.503429	0	0	0	0	16.694461	15.989608	13.351045	19.127506	19.088367	14.446193	15.770939
mRNA::NW_015449930.1:4792737-4797054	64.691478	66.754238	54.55746	47.936635	65.126494	50.369054	52.609495	61.280602	82.015886	80.835401	72.571768	72.280591	75.887186	72.373732	70.807788	57.912992	57.490635	68.020368	61.424761	95.115686	98.351835	93.887382	92.848907	69.19089	62.777173	61.122898	74.572694	84.509127	68.316708	50.579556
mRNA::NW_015449930.1:4806638-4808371	1.013342	0.59686	1.160854	0.506418	1.875232	0.697951	1.430616	1.953003	1.746285	2.449401	0.552926	0.913479	0.72494	1.463419	0	5.981955	5.089531	0.736201	0.627665	10.458956	11.540944	14.064475	12.590863	0.571706	1.729427	1.654252	0.464555	1.979821	3.38651	3.441142
mRNA::NW_015449930.1:4814008-4820017	12.596933	14.198784	16.083875	17.201498	7.950262	28.475124	12.520745	9.998866	16.457758	13.768338	127.539227	71.894489	91.826606	106.694051	13.190217	5.633278	6.716604	11.998607	50.691025	91.535458	94.230313	98.836472	90.342596	11.456124	12.717272	39.190794	32.52058	34.6141	19.559683	8.884321
mRNA::NW_015449930.1:4821873-4832615	15.692944	28.361544	22.484186	25.600473	22.23996	19.180993	21.64219	18.415344	33.609088	32.6735	24.918077	27.544852	26.684097	22.390639	22.734243	28.530018	34.285974	28.285033	10.390209	81.512304	92.655661	88.308134	86.570742	11.41377	20.045718	23.642098	31.788851	27.519529	23.297194	14.757627
mRNA::NW_015449930.1:4833606-4835433	2.025079	0.90015	1.824214	2.797469	0.687156	0.651933	0	1.486364	1.552431	1.730008	1.720697	1.333224	1.273675	1.699094	1.165751	0.611531	2.035216	1.238461	0.917507	97.802404	90.15758	82.74507	86.109844	0.773243	0.95011	2.196998	1.424584	1.240276	15.841616	2.205857
mRNA::NW_015449930.1:4836254-4838061	2.654332	1.708653	4.537515	0.552534	11.131228	3.306044	1.354934	1.822032	0.786035	0.763572	0.851054	2.699989	3.224517	0.465014	1.968869	8.467846	7.112714	2.651438	3.385776	46.81328	58.66579	48.038178	39.232651	1.566186	1.511753	0.741685	2.994717	1.846778	7.419904	0.981353
mRNA::NW_015449930.1:4840529-4841878	1.367091	6.197528	3.746702	7.199441	2.501261	4.707651	3.021793	7.303396	27.535467	28.366769	8.642889	10.582076	8.305055	10.598043	12.905999	9.469922	11.445436	7.836145	4.725425	123.992311	121.186278	128.117846	111.009697	1.442103	6.876425	10.482678	13.986637	9.66148	8.8885	8.951797
mRNA::NW_015449930.1:4844244-4862212	8.635454	11.68907	7.824685	14.583115	10.236501	8.910011	10.415673	6.38825	14.160767	13.659865	13.127263	13.777071	14.252747	10.865555	13.865191	10.469701	9.682952	14.959029	8.273027	87.453935	87.618373	88.68449	87.005614	9.252526	9.270789	9.516809	15.137532	13.41394	12.512556	6.332208
mRNA::NW_015449930.1:4850392-4858213	0	0	0	0	0	0	0	0	0	0	0	0	0	0	0	0	0	0	0	0	0	0	0	0	0	0	0	0	0	0
mRNA::NW_015449930.1:4864160-4871157	3.18454	9.483482	6.958395	1.926201	10.633628	5.296285	1.393729	14.780956	5.126573	7.472984	12.605363	12.111456	13.797883	15.17971	9.342131	12.360351	18.795512	9.043229	7.418902	84.780342	87.986648	91.271538	84.427833	5.662072	12.753365	5.945678	8.867697	11.1084	21.085274	12.408324
mRNA::NW_015449930.1:4864162-4868023	10.038469	6.160882	6.763425	16.340845	0	6.300656	7.152127	0	23.974669	24.804933	16.102056	23.384908	17.153933	19.191933	2.421948	0	0	2.255237	10.039286	0	0	0	0	2.438161	0	11.982557	3.968135	1.044308	0	0
mRNA::NW_015449930.1:4868472-4870796	7.952713	5.810154	6.234979	4.576417	5.018492	4.816208	11.500864	11.985534	9.441011	10.255535	22.961705	25.019966	21.037416	23.097228	6.938442	8.634749	5.014564	9.325079	8.668752	0	0	0	0	6.933068	7.461612	9.587538	6.618472	8.8287	0	1.499136
mRNA::NW_015449930.1:4872357-4874591	44.413226	59.883246	61.631099	35.696399	57.879967	51.019551	54.498101	66.80918	95.59881	99.64328	96.74464	89.289409	89.92388	100.869124	53.236563	80.692717	94.903051	75.811825	62.2609	98.844351	105.573812	94.643476	91.092935	82.203366	60.889167	65.198414	60.762566	61.908706	74.208338	54.391952
mRNA::NW_015449930.1:4875930-4885186	3.860927	4.419667	2.730993	10.368522	4.023619	3.904773	1.927908	10.511154	4.104228	3.133983	6.626865	4.596113	5.035686	6.106804	4.003751	3.151749	5.879308	4.638349	2.478443	87.698831	88.859191	88.573192	88.42345	2.886464	6.69726	3.929567	5.979903	5.799145	3.592305	2.775295
mRNA::NW_015449930.1:4888621-4893765	4.416163	5.689422	3.818987	5.196355	3.91089	6.153631	3.401761	8.114126	6.748092	6.604223	8.371589	6.942335	7.842064	7.064199	5.396876	7.54253	9.958223	5.90566	2.619519	88.248385	90.249029	87.503567	91.179575	4.825934	5.081344	3.997538	7.032613	4.465456	8.434312	5.219954
mRNA::NW_015449930.1:4893712-4895697	15.484112	16.931714	14.456283	2.553378	12.080088	11.033559	18.029727	23.213238	22.85705	25.978585	25.623117	28.511209	28.813025	24.162173	23.931676	20.48143	20.789887	24.050798	17.792416	118.03937	119.587933	93.09234	96.825668	9.908092	17.720838	18.148112	16.214188	22.860738	22.058368	13.693136
mRNA::NW_015449930.1:4896668-4899579	71.955851	81.847717	72.955079	37.167683	61.465737	60.662597	66.261076	75.840314	118.48483	117.162735	92.457313	90.83069	95.347902	90.915898	77.006802	68.992257	80.323827	87.921289	62.667472	99.276142	104.56518	101.826903	95.884384	90.178247	67.056141	71.396107	78.524406	64.065645	76.670489	63.406421
mRNA::NW_015449930.1:4899673-4902910	36.361955	54.56187	44.597785	14.764808	38.404122	37.037932	38.859994	45.455165	79.484969	84.101205	58.873473	61.766603	61.086347	62.607188	43.606516	72.311094	77.811877	65.768576	28.186073	100.980169	94.823573	98.797501	91.718564	39.895509	49.563907	44.340468	55.009167	49.516362	86.109329	52.274684
mRNA::NW_015449930.1:4904144-4907371	31.623724	45.279264	39.929092	43.552943	39.375455	36.379577	41.014984	43.081006	52.151618	54.646524	48.711327	44.259006	48.047309	49.355129	48.859171	45.382776	45.686626	41.398364	26.623807	91.818497	98.004552	96.870259	99.228296	36.846645	33.443011	35.104952	54.414672	37.155836	46.885615	42.069417
mRNA::NW_015449930.1:4907843-4910779	85.417721	86.469248	100.904902	131.645137	97.341859	115.288199	69.729548	150.02756	132.659177	127.863665	130.955479	113.474841	121.516016	122.38451	121.398218	114.240391	133.332498	97.930396	107.884173	90.132099	95.323524	88.66964	92.554876	92.432638	103.75156	109.359956	122.941354	114.210699	92.077167	150.47861
mRNA::NW_015449930.1:4911014-4915041	29.554558	50.962702	30.306108	14.927801	30.43727	33.274444	34.042891	23.517683	43.252066	44.476762	42.788447	54.175017	52.998153	34.870165	58.646542	45.399467	44.829377	65.072543	20.251283	95.283712	96.23926	90.250359	88.264007	40.902639	40.525786	36.852219	66.617445	47.869723	70.187944	17.991765
mRNA::NW_015449930.1:4915174-4916512	64.039217	71.793852	65.338186	28.100954	67.34431	78.786895	70.323448	87.099479	100.976078	108.275554	81.45459	91.973013	89.115593	82.053428	85.144698	88.273767	77.679931	82.400087	72.182776	99.887681	100.952126	99.818511	103.71592	85.739937	88.70946	68.820649	64.847077	83.768156	91.593269	68.014776
mRNA::NW_015449930.1:4917025-4919892	92.623258	119.490769	102.06075	20.018236	80.689975	57.674012	82.092393	99.753004	148.52535	152.658146	121.043095	116.612407	119.621579	111.761665	110.148599	96.865503	116.847565	93.793766	56.691064	98.569363	94.745125	97.515956	100.971215	69.979609	84.78966	109.911399	107.998525	78.350314	99.744925	100.417336
mRNA::NW_015449930.1:4920634-4944199	0.315858	0.000052	0.000046	0.000065	0.000095	0.000108	0.000508	0.601069	1.272366	1.650809	1.98591	3.819955	4.182215	0.963951	1.037178	1.417635	1.104572	0.000115	0.000056	21.024486	23.779429	20.878228	19.08963	0.00003	0.576052	0.000084	0.000112	0.000062	0.76241	1.127835
mRNA::NW_015449930.1:4920675-4946119	0.000155	0.000075	0.000068	0.000091	0.000135	0.000146	0.000741	0.00005	0.000061	0.781499	0.000052	0.000057	0.000061	0.000061	0.000119	0.000086	0.000127	0.000161	0.000078	0.000158	0.000163	0.000173	0.000171	0.000042	0.000059	0.000114	0.00015	0.00009	0.000164	0.000066
mRNA::NW_015449930.1:4920676-4946126	0.000156	0.000075	0.000068	0.000091	0.000135	0.000146	0.000741	0.00005	0.543299	0.00006	0.000052	0.000058	0.000061	0.000061	0.000119	0.000086	0.000127	0.000161	0.000078	0.000158	0.000163	0.000174	0.000171	0.000042	0.000059	0.000114	0.000151	0.00009	0.000164	0.000066
mRNA::NW_015449930.1:4920680-4947374	0.000193	0.000095	0.000089	1.852655	0.000165	0.000186	0.000952	0.000064	0.000075	0.000074	1.182255	0.488682	0.424559	0.475305	0.00015	0.000108	0.000162	0.000198	0.000104	24.271373	18.196071	23.153195	20.491336	0.000055	0.000075	0.000149	0.221924	0.000117	0.000204	0.000083
mRNA::NW_015449930.1:4920681-4947374	0.000193	0.488569	0.000089	2.605457	0.000165	0.000186	0.000952	0.117051	0.666985	0.357822	1.653893	1.16465	1.072631	1.488138	0.315979	0.000108	0.000162	0.51231	0.000104	27.255302	20.89005	26.673356	24.43553	0.000055	0.000075	0.638656	1.378965	0.000117	0.000204	0.199801
mRNA::NW_015449930.1:4920682-4947374	2.810233	2.039389	1.84031	3.502594	2.578014	2.341321	1.907134	1.597535	1.942711	1.62636	2.219472	2.015863	1.871061	2.822521	2.063501	1.281327	1.869925	2.629066	0.97107	10.935455	23.946412	12.28153	16.062385	1.119472	1.155926	2.888699	2.753013	2.867369	3.822216	1.374693
mRNA::NW_015449930.1:4922261-4922600	0	1.453587	0	2.532818	0	0	0	0	0	0	0	0	0	0	0	0	0	0	0	77.124699	121.049474	73.002916	62.107443	0	0	0	0	0	0	0
mRNA::NW_015449930.1:4947039-4948663	9.561417	6.419443	4.812698	32.767776	8.363892	7.412935	8.573801	9.445716	7.339562	7.552112	14.979731	11.410363	10.927779	13.503474	13.953249	8.73731	19.754118	11.05717	3.67607	69.112727	62.939114	63.451191	64.071634	1.883618	4.235431	10.795381	10.105941	5.356741	7.27556	6.847139
mRNA::NW_015449930.1:4977381-4982037	12.346633	12.39525	7.704432	16.825928	7.279599	10.048854	10.708415	7.493085	21.649326	21.888411	13.469642	14.927542	14.505028	12.701294	14.85446	15.076139	22.801453	16.406825	5.938084	85.590993	95.976782	90.115676	82.75601	7.959672	5.277638	8.334107	13.034305	10.598043	16.267014	8.943756
mRNA::NW_015449930.1:4982254-4984526	45.716103	57.109459	50.049489	16.019688	40.552032	30.109145	39.6589	52.467339	80.103447	86.399562	71.773205	70.319533	69.890035	72.972539	45.82079	49.806963	56.68574	43.706988	37.474234	95.518029	101.906974	96.086499	95.828393	47.676048	41.818402	38.959005	48.772467	47.651081	59.67055	46.182869
mRNA::NW_015449930.1:4984765-4986779	24.517004	10.855913	9.968591	73.599331	34.252457	27.433674	44.850444	20.209972	32.452361	30.884297	28.19156	26.355691	30.248748	28.334421	33.816423	11.668908	3.998071	37.867051	23.23172	76.01086	80.81553	71.869214	70.660953	50.446641	19.706323	14.166376	19.999687	18.618944	4.713713	16.573843
mRNA::NW_015449930.1:4988689-4990614	128.756113	78.880198	103.492672	8.631177	149.629165	227.408823	169.311032	150.203715	22.717702	7.44374	65.279416	42.118074	54.605721	68.285759	141.34963	71.760359	37.723234	156.644996	21.396301	82.398604	83.198496	85.86031	79.93154	190.131588	137.903033	42.848514	148.616205	112.589821	8.454767	138.67923
mRNA::NW_015449930.1:4991196-4993210	1.810631	2.272168	8.543648	12.407407	19.717258	42.02115	0	0.08452	1.484016	1.152788	3.148183	2.809566	3.246541	2.101906	0	5.218064	1.181248	0	1.109012	62.399203	47.093546	60.934961	63.148299	0.541467	0.081096	2.579656	0.197041	4.705362	0.235686	2.864797
mRNA::NW_015449930.1:4992533-4993106	0	0	0	10.150305	6.289388	29.286951	0	1.320091	4.600851	0	8.179124	3.594282	11.393753	7.491149	0.508829	8.150236	0	1.830863	0.956861	43.105271	34.138177	44.512084	50.317118	0	0	4.303385	0	21.372915	0	6.725571
mRNA::NW_015449930.1:4994263-4996391	13.005085	8.31652	9.363663	14.429847	10.356191	12.380587	20.387724	4.972061	44.352438	39.926054	50.396042	41.124542	46.053768	48.910821	23.26558	13.627683	5.203155	11.604669	41.638511	115.009951	122.47057	112.605542	112.966869	16.960827	4.080476	50.472322	21.995695	15.506345	7.731884	13.559665
mRNA::NW_015449930.1:4996682-5009703	2.546169	2.993617	2.938638	3.309396	2.343538	3.078603	3.381041	4.075157	5.897148	6.934152	3.471433	4.023339	3.778132	3.908632	2.889598	6.224936	7.154971	3.474874	1.802849	83.013063	86.752401	87.450757	86.227161	3.790252	3.224706	3.190479	4.259443	4.779319	4.805322	3.135608
mRNA::NW_015449930.1:5010231-5012022	22.499102	12.252648	15.026763	37.037352	20.934963	3.477872	2.741223	5.241849	1.167753	2.450071	1.310208	0.351927	0.511897	1.597183	4.27879	12.479495	3.437458	7.762886	4.897212	59.700876	57.579779	49.050435	69.345621	19.228518	7.172613	3.372037	10.640439	22.337619	3.253933	2.901386
mRNA::NW_015449930.1:5013072-5015208	30.135773	4.070177	2.983783	17.461752	3.750173	3.321984	6.58162	5.607039	2.265951	1.007479	2.814033	0.793805	0.724317	2.387184	1.775612	1.022156	0.764392	6.002244	1.640905	60.210784	57.056601	59.650733	68.211126	7.60022	1.101325	1.149221	3.142715	6.085342	0.769802	6.005889
mRNA::NW_015449930.1:5015709-5017597	6.733517	4.773004	4.322104	10.82517	1.703167	32.884663	11.526929	1.205759	8.233866	10.728482	9.77177	10.027806	10.615068	9.911062	1.774436	0.717026	0.195861	1.980034	13.055261	53.41175	60.486376	57.324279	57.252615	7.05822	0.479562	2.820836	3.594184	1.782502	1.145242	6.827461
mRNA::NW_015449930.1:5018283-5020176	96.502956	90.096402	221.486973	18.830346	88.680667	43.990023	38.293711	165.595371	168.997813	172.380444	151.029406	148.852875	162.990055	137.567666	212.352966	88.897906	102.998676	184.977671	64.886861	65.983476	69.644788	71.861587	72.318544	37.476385	148.917469	55.894433	173.182083	62.70586	104.014844	93.375051
mRNA::NW_015449930.1:5025373-5053180	5.275397	7.152752	4.26443	12.386689	7.086978	9.1263	8.853962	3.875671	6.937493	7.522393	9.662761	7.64905	8.732556	9.418491	6.620459	6.007016	4.426398	8.266925	6.425464	76.761482	80.647144	79.284449	80.721704	7.166822	6.91069	8.084526	7.522306	7.986871	7.548625	3.917819
mRNA::NW_015449930.1:5025373-5046403	4.258352	5.176834	6.306211	5.597515	3.170569	0.000064	0.000328	3.098144	0.000026	0.000025	2.294463	1.218813	1.452193	0.000026	1.249877	7.810645	6.703909	1.568603	0.000035	5.838037	8.626639	14.160263	15.295045	2.77018	1.719478	0.667511	4.278162	3.019741	2.59807	5.071346
mRNA::NW_015449930.1:5025373-5045659	0.000053	0.000027	0.000025	0.000032	0.000045	0.00005	0.000237	0.000019	2.181618	1.279589	0.000019	1.108497	0.000022	2.799043	0.000038	0.00003	1.255075	0.000051	0.000028	20.117935	0.000058	0.000062	2.278612	0.000016	0.000022	0.000042	0.000052	0.000031	0.000056	0.000024
mRNA::NW_015449930.1:5056484-5057786	0	0	0	0	0	0	0	0.174553	0	0	0	0	0	0	0.297083	0	0	0	0	0	56.21477	0	0.203342	0	0	0	0.640136	0	0	0
mRNA::NW_015449930.1:5078203-5080982	19.919403	18.585101	16.060359	1.258359	15.920249	15.245323	11.192046	27.733476	40.121024	39.136191	39.934014	37.760448	40.236273	40.612856	18.648344	15.019712	23.253167	19.863646	2.889121	49.491264	56.134212	57.468912	53.690745	19.513354	20.879759	17.642305	27.132203	16.745082	18.205327	14.247164
mRNA::NW_015449930.1:5081093-5089931	23.101506	25.511881	19.022089	4.00773	30.743202	20.736095	18.424877	30.244921	35.302934	39.94799	39.51639	43.481552	46.179584	42.343844	27.658041	24.150589	38.68778	34.724818	15.199757	95.277008	109.648345	90.807819	98.152357	21.013509	23.362877	19.64274	31.935545	24.170212	25.983182	18.799245
mRNA::NW_015449930.1:5082158-5085277	0	0	0	0	0	0	0	0	0	0	0	0	0	0	0	0	0	0	0	0	0	0	0	0	0	0	0	0	0	0
mRNA::NW_015449930.1:5083048-5085289	0	0	0	2.57724	0	0	0	0	0	0	0	0	0	0	0	0	0	0	0	0	0	0	0	0	0	0	0	0	0	0
mRNA::NW_015449930.1:5086029-5088703	0	0	0	4.350572	0	0	0	0	0	0	0	0	0	0	0	0	0	0	1.623442	3.211302	0	16.843919	0	0	0	0.717785	0	0	0	0
mRNA::NW_015449930.1:5086029-5088411	3.643171	1.371837	1.158735	5.456891	3.243131	0.646147	1.00935	3.568171	2.056308	3.32503	3.161238	2.015287	1.846827	2.438335	2.316023	1.194223	0.461929	4.180195	0	0	11.437633	0	9.975897	1.221402	4.249295	0	2.284037	0.795856	2.39806	0.562406
mRNA::NW_015449930.1:5090565-5092169	30.242465	34.388583	31.593389	26.343458	27.412086	29.985177	37.246205	54.347182	76.549895	77.881195	50.367469	49.12329	54.762875	51.151229	33.823269	91.03192	89.173604	37.301685	32.271703	107.287391	105.481683	102.084275	112.886622	35.19308	48.8175	26.949232	30.872344	58.334528	56.945797	49.44263
mRNA::NW_015449930.1:5115180-5122313	7.481862	9.074444	7.364534	4.022003	6.431068	15.7677	7.045948	9.015913	15.642174	16.12373	15.905593	17.950875	17.855615	18.161824	8.770721	15.934958	16.827834	14.01544	8.290799	87.111667	92.185586	94.809325	95.077507	7.550168	10.176841	8.805452	8.376888	13.894347	17.662413	10.293649
mRNA::NW_015449930.1:5117055-5122313	0	0	0	9.711918	0	0	0	0	0	0	0	0	0	0	0	0	0	0	0	0	0	0	0	0	0	0	0	0	0	0
mRNA::NW_015449930.1:5126905-5137297	12.490892	11.006168	9.968908	49.963796	9.000727	12.16854	10.346176	11.06844	10.375933	9.906395	13.442613	12.827339	12.946269	14.079293	11.842131	13.009368	13.840648	12.136901	13.938897	82.780245	90.474221	88.074673	93.716048	12.170368	10.2921	9.167898	12.843741	16.006854	15.280365	9.372548
mRNA::NW_015449930.1:5138082-5146026	0	0	0	0	2.313651	2.581472	0	1.739035	7.120807	7.825206	0	7.29852	7.814662	5.814579	3.22742	6.080901	0	0	0	82.655398	98.006792	95.271078	95.767542	2.631066	2.185571	5.12233	0	6.688041	7.117197	2.414643
mRNA::NW_015449930.1:5138082-5146020	2.708956	3.362597	2.096177	0.670357	0	0	5.823063	0	0	0	6.780613	0	0	0	0	0	5.744287	6.941734	2.369957	0	0	0	0	0	0	0	2.517523	0	0	0
mRNA::NW_015449930.1:5138082-5143913	0	0	0	0	0	0	10.263501	0	0	0	0	0	0	0	2.517723	2.291752	0	10.791768	0	0	0	0	0	0	0	0	2.985461	0	4.886738	0
mRNA::NW_015449930.1:5138082-5143650	0	0	0	0	0	0	0	0	0	0	0	0	0	0	11.14385	0	0	0	4.102112	7.20965	0	0	0	4.496299	0	0	0	0	0	0
mRNA::NW_015449930.1:5138082-5143628	0	0	0	0	0	0	0	0	0	0	0	0	0	0	0	0	0	0	0	0	0	0	0	0	0	0	0	0	0	0
mRNA::NW_015449930.1:5138082-5143614	0	12.515346	0	0	5.046003	0	0	3.297069	0	0	3.335722	0	0	0	0	0	0	0	0	0	0	0	0	0	0	0	0	0	0	0
mRNA::NW_015449930.1:5138082-5143591	0	0	0	0	0	11.255048	0	0	0	6.280298	0	0	0	0	0	0	12.212372	0	5.368273	0	0	0	0	0	7.57378	11.471095	0	10.738206	0	3.986068
mRNA::NW_015449930.1:5138082-5143533	9.546606	4.66258	11.349205	4.249674	8.901982	0	0	12.403476	22.94641	14.729496	19.257368	24.467187	22.937776	22.630724	0	11.495423	0	0	0	0	0	0	0	11.936404	13.857477	0	10.901978	16.656962	19.422819	11.20682
mRNA::NW_015449930.1:5152177-5154659	0	1.375491	1.278352	0	43.401437	2.827464	0	0	3.123019	1.061087	8.036655	0	1.078274	1.092976	0	1.573944	6.813065	0	7.235531	100.482332	101.946794	102.90939	105.961781	0.790715	5.167911	2.170571	13.003697	1.71341	14.360435	1.215031
mRNA::NW_015449930.1:5152213-5154659	159.047723	109.075672	120.155419	18.064612	70.131319	218.043385	175.782654	158.922351	199.400272	216.821771	185.28515	234.407515	226.887307	181.81703	217.067726	155.875093	213.579527	226.77363	132.069174	0	0	0	0	209.023426	155.402744	148.43868	180.200044	251.931703	156.505549	125.459908
mRNA::NW_015449930.1:5154525-5156420	2.979914	1.78253	3.453566	1.447506	1.696138	2.115663	1.91211	3.076805	13.139809	13.024886	6.217735	4.951722	6.938923	4.978053	2.696391	2.662025	6.047718	2.102211	1.381547	94.515941	104.188565	100.81293	102.472603	1.806012	1.781436	2.025744	3.478057	1.700577	3.673934	2.523252
mRNA::NW_015449930.1:5161896-5163823	2.80058	5.090028	6.878752	13.382361	4.901713	19.00712	14.350649	4.307529	13.021534	14.619481	6.926965	5.992836	3.98144	5.532947	9.843049	13.558216	16.543793	8.748353	3.572016	107.904575	117.95	104.718949	116.517492	4.839392	7.583703	7.491748	4.962045	18.838034	16.267721	9.893417
mRNA::NW_015449930.1:5165373-5171551	0	0	0	0	0	0	0	0	0	0	0	0	0	0	0	0	0	0	0	12.033664	26.62505	25.716446	12.613942	0	0	0	0	0	0	0
mRNA::NW_015449930.1:5165373-5171319	28.265738	34.83951	25.291375	19.443385	19.876511	18.639844	8.403238	19.776824	27.254645	27.055983	25.508928	31.963018	28.421651	24.102047	22.355305	34.200654	34.01243	12.005369	9.031325	15.628726	0	0	11.22052	14.261567	17.539684	8.854635	27.727297	14.430679	30.882921	13.212417
mRNA::NW_015449930.1:5165375-5172630	10.312162	19.228729	5.769086	20.081188	18.445508	7.052292	24.621939	3.086343	15.07252	14.368134	16.823014	14.977166	16.332229	10.296791	29.2921	4.985944	2.906324	36.075731	11.409666	67.679134	74.003607	74.725447	83.773881	9.634568	12.754952	24.964532	36.279807	28.979602	11.203507	2.283044
mRNA::NW_015449930.1:5177251-5178946	0	46.016892	0	0	0	37.21585	0	0	0	0	0	0	0	0	0	34.808533	0	0	0	0	0	0	114.448287	0	0	0	0	0	76.981493	0
mRNA::NW_015449930.1:5177251-5178943	37.647097	0	43.152415	25.707699	39.49776	0	36.169453	48.224903	80.930251	84.427624	64.811405	83.418732	73.182692	70.098994	55.236009	36.222376	78.206038	82.31773	44.053389	109.236249	125.440548	104.632833	0	47.79676	50.061752	58.234079	55.451406	76.907716	0	50.548835
mRNA::NW_015449930.1:5181051-5182880	130.27378	118.899628	120.095779	135.479189	99.809566	70.700759	52.691193	112.002419	100.098092	100.925087	132.874972	134.273795	130.161458	137.088317	84.211622	103.699578	140.046813	111.031709	35.60604	105.734811	114.124745	117.621558	111.26665	59.263456	84.907073	100.471822	113.830034	142.43333	135.098141	114.768556
mRNA::NW_015449930.1:5183001-5193116	2.313922	5.145738	1.102856	0	8.285029	0.97585	0.000002	1.69279	10.65179	11.274892	5.012875	6.201165	7.96903	6.77892	4.915767	5.702844	6.447941	4.63346	2.282994	82.982243	86.914423	89.1215	90.728303	3.174949	1.785942	7.013677	4.167898	6.740702	10.69319	3.349023
mRNA::NW_015449930.1:5183001-5189371	0	0	0.757308	15.269706	0	0	0	3.281612	0	0	0	0	0	0	0	0	0	0	0	0	0	0	0	0	0	0	0	0	0	0
mRNA::NW_015449930.1:5183305-5193116	0	1.517987	3.184419	0	0	0	0.000002	0	0	0	5.633039	0	1.903866	0	0	2.932373	3.523507	3.6534	5.107636	0	0	0	0	2.882778	0	0	0	0	0	1.589709
mRNA::NW_015449930.1:5183318-5193116	3.219573	0	0	3.18813	0	7.418577	5.046177	6.479597	0	0	0	3.219822	0	4.834235	0	0	0	0	0	0	0	0	0	0	5.273889	0	2.683162	3.07685	0	0
mRNA::NW_015449930.1:5193075-5195913	30.203778	29.56482	24.341042	5.715236	39.970714	23.878183	27.690723	65.081898	56.308385	59.911001	60.792752	64.908556	63.568768	57.458241	57.600763	34.283147	51.48918	71.158563	24.808026	95.437428	105.347164	98.553805	103.432418	32.163562	53.171864	35.667265	58.300619	44.861746	40.911645	18.860457
mRNA::NW_015449930.1:5195949-5199467	38.066509	48.405531	36.240679	7.824377	32.456255	25.587073	31.082431	35.601405	84.40232	91.242932	54.100642	58.899856	60.467735	56.909952	62.115919	36.575049	40.815407	52.21142	31.942904	99.348761	104.81046	97.628233	102.518719	53.162155	40.135181	46.120629	63.018206	55.700681	44.761824	22.067081
mRNA::NW_015449930.1:5201018-5211114	2.930135	3.379896	2.511185	6.796324	2.672719	3.029243	5.008318	4.551486	5.551324	7.153166	2.362303	2.047902	2.184859	3.094351	3.015604	4.314948	3.214173	2.753967	2.452787	84.615621	88.082695	83.048179	83.265887	3.755806	3.787668	2.227392	4.769809	5.525778	4.152795	3.448932
mRNA::NW_015449930.1:5209159-5213885	4.303898	7.645596	6.409414	6.071279	9.338455	40.276237	19.489456	2.115488	19.500441	6.806585	65.981814	46.43399	54.135155	78.298694	10.239611	2.531901	1.457176	9.15628	59.43625	66.872564	66.543604	70.032157	69.121691	15.972475	1.806526	50.104306	10.489367	14.800697	3.123133	22.407119
mRNA::NW_015449930.1:5214021-5216003	29.06941	31.55598	29.151279	48.158029	28.592823	289.53381	62.02006	15.014511	100.326553	47.472133	280.188131	195.602365	230.774025	338.303062	51.210465	19.408198	10.644535	31.548538	235.461659	103.083375	105.912261	108.796096	104.448059	67.086495	12.549456	215.734244	80.101768	82.364316	7.926433	100.368558
mRNA::NW_015449930.1:5236742-5238823	51.303208	63.996963	80.366771	9.640161	39.487007	40.505106	35.123072	57.867123	75.544135	77.569683	81.524212	81.054089	86.396713	76.471106	60.581015	59.359257	71.844271	58.583911	32.066522	97.988029	107.194051	95.326173	108.523982	33.655677	39.446189	48.210847	57.619386	23.191092	60.434715	57.474628
mRNA::NW_015449930.1:5239232-5242086	42.429663	69.734768	60.038998	10.18392	49.36134	58.282864	56.568988	52.57806	103.781097	104.3783	78.382436	86.781092	84.066523	73.37359	60.193163	84.769445	91.910869	76.554378	46.544909	94.040466	104.278428	102.523953	102.208092	65.179839	70.604732	82.065792	62.495588	61.757305	98.044185	63.318076
mRNA::NW_015449930.1:5242129-5245555	35.559631	47.504537	47.946717	7.040026	27.487728	30.360089	28.889801	39.071534	52.220716	54.803281	51.932624	47.210694	50.106948	46.90935	41.813263	34.260689	49.138958	34.060676	20.642943	104.883924	108.795107	108.995244	103.928816	28.764334	28.939776	30.085377	43.270718	28.417288	41.442648	31.391692
mRNA::NW_015449930.1:5245700-5247458	44.097504	33.419966	43.902418	121.40197	30.650252	47.408232	39.315352	40.425921	13.121984	9.870691	31.918656	22.646216	22.105963	32.438557	48.342647	24.66069	21.400794	37.582699	81.530466	143.577392	154.515246	153.157673	147.270951	55.738941	38.566401	38.760648	45.270721	28.041749	13.589589	42.666786
mRNA::NW_015449930.1:5247825-5250173	119.28663	121.421559	128.334159	12.710083	104.934578	146.673607	91.354555	151.796428	192.259323	211.978701	186.077364	188.845769	196.21835	175.455376	150.922078	109.485503	157.437776	146.732954	66.954174	110.488648	113.988266	108.636981	105.28031	84.1201	124.548776	96.881763	136.640385	75.716425	145.536252	140.034192
mRNA::NW_015449930.1:5247890-5248610	0	0	0	0	0	0	0	0	0	0	0	0	0	0	0	0	0	0	0	0	0	0	0	0	0	0	0	0	0	0
mRNA::NW_015449930.1:5258329-5262188	0.614575	0.945459	0.340468	0.284192	1.094291	0.053761	0.274617	0.563039	4.090536	4.477722	0.466101	0.63651	0.829542	0.440252	0.747535	1.400449	0.849999	0.740948	0.120641	51.674592	54.096492	53.980546	69.130536	0.21281	0.335571	0.230993	1.636589	0.19654	0.696199	0.280513
mRNA::NW_015449930.1:5270713-5271916	5.911162	8.908529	5.12203	0.109615	7.639733	6.492493	13.115167	13.135384	37.711285	42.898228	29.457405	34.831958	29.988455	29.616493	52.470901	19.634393	15.267296	16.541616	28.73591	94.8141	106.85754	110.01584	110.535294	11.897031	12.829836	22.788942	32.771455	12.344324	9.216847	8.951866
mRNA::NW_015449930.1:5289112-5292182	1.878902	3.240884	1.674472	0.3783	4.505839	0.487592	1.42407	2.848772	8.371636	8.917161	1.626647	1.080485	1.192429	1.196915	0.854406	6.726956	2.704694	2.508434	0.829979	119.395178	128.74612	121.277253	108.796918	0.293986	3.866769	0.936268	1.433339	0.590782	1.578787	1.148003
mRNA::NW_015449930.1:5299205-5300649	104.133405	97.672172	104.416825	151.067309	115.778699	110.89046	122.594355	129.131351	93.148193	96.677532	138.093982	139.443533	143.196224	138.63595	131.505823	137.144604	138.799586	153.475512	186.348	112.652898	112.098583	98.165898	127.136866	69.574529	112.569753	82.307734	100.472844	116.004854	78.609437	86.19989
mRNA::NW_015449930.1:5302209-5306755	17.49825	26.304572	22.929582	26.595034	20.920694	19.823799	23.13129	15.661029	21.845245	21.787677	20.012009	21.86465	21.713784	21.926569	18.441299	25.319819	18.3604	17.840154	36.950614	105.888882	102.438137	105.804907	112.538993	22.739407	15.425563	13.827113	16.566379	21.603314	16.167838	18.29405
mRNA::NW_015449930.1:5326838-5359242	2.152614	5.178955	3.757776	1.31672	3.810568	2.791991	2.991426	2.528473	5.773696	6.056796	5.590919	6.153683	6.179641	5.245303	5.403383	7.186307	8.399926	4.87316	2.222694	78.364072	81.140294	80.564426	85.75541	3.20567	2.45118	4.679848	5.49824	6.068285	6.033286	2.541667
mRNA::NW_015449930.1:5368008-5371529	52.393996	69.404499	60.552302	17.218417	51.815759	52.197486	58.451718	60.149821	97.237187	105.873887	81.803034	88.625826	86.830758	79.972169	64.444732	60.739824	68.922239	74.958315	46.39386	88.586241	90.489776	90.727634	87.727705	58.810727	58.07259	49.575273	53.12922	60.611688	76.6182	55.764606
mRNA::NW_015449930.1:5371785-5373215	11.141923	9.940147	9.002807	10.289918	23.02287	48.610134	16.693526	23.037376	47.712482	45.956362	48.057945	39.345374	41.440078	42.543832	14.604304	18.33371	15.548345	35.177607	27.171329	96.716127	122.630207	97.139564	91.598992	17.499725	20.69705	27.631194	16.690504	33.792739	32.804642	21.182636
mRNA::NW_015449930.1:5373364-5377023	53.746504	65.767596	49.690661	48.833009	53.537049	45.021932	55.38737	41.87615	70.395526	71.847278	60.475465	66.203277	68.879784	58.411348	61.965506	51.445302	58.350252	66.834074	44.837417	95.560396	90.702177	93.957446	97.749945	54.470821	54.793736	43.36852	60.477547	47.01932	62.847102	44.056502
mRNA::NW_015449930.1:5377271-5390993	8.636272	9.318858	8.302501	5.41355	7.588088	6.810033	5.694261	7.348778	15.100731	15.633188	14.069078	12.868811	13.621854	14.239643	10.220792	8.367754	10.981244	12.056426	5.544482	84.975894	88.786499	88.006007	87.976424	8.102634	6.60872	9.132596	11.035511	9.213473	10.513185	5.79732
mRNA::NW_015449930.1:5382655-5389409	0	0	0	0.885201	0	0	0	0	0	0	0	0	0	0	0	0	0	0	0	0	0	0	0	0	0	0	0	0	0	0
mRNA::NW_015449930.1:5391261-5392250	395.255443	315.463248	427.267282	579.317965	314.196681	466.726531	282.599134	655.875464	563.735017	579.310362	681.736414	602.700521	629.946445	659.141661	361.350111	462.724953	551.496494	317.567992	514.929565	98.891328	101.275613	103.068458	108.528186	360.871553	460.682828	374.712864	393.78594	372.418167	419.889081	519.221565
mRNA::NW_015449930.1:5392252-5393474	33.808445	34.175199	28.851902	28.413637	60.295416	44.168772	43.084722	37.398004	51.817947	57.846865	34.640271	34.380116	32.122667	39.966412	39.745368	61.82456	61.017395	53.007558	47.332238	89.06155	99.799843	93.565558	106.323515	24.420466	40.442226	29.451425	33.905317	47.802639	66.696513	39.445262
mRNA::NW_015449930.1:5422791-5449668	0.077652	0.127711	0.086729	0.45611	0.023965	0.231698	0.071605	0.039966	0.041142	0.016103	0.078755	0.028569	0.010918	0.027631	0	0.063567	0.089459	0.007464	0.00384	86.472609	84.086172	85.44144	82.170974	0.034112	0.00274	0.010901	0.013662	0.017406	0.060485	0.030744
mRNA::NW_015449930.1:5459238-5470616	0.776962	1.951259	2.412521	2.959268	2.673667	1.795108	0.777487	1.168541	2.228624	2.063973	2.408324	2.165119	2.205022	2.317392	1.917724	0.903873	1.485488	0.719725	0.478274	84.526506	85.039225	88.715266	94.492296	0.499005	0.844101	1.394878	1.887365	1.63139	2.232148	0.988806
mRNA::NW_015449930.1:5476726-5481261	18.420317	17.001343	17.373603	25.265655	18.172348	22.844543	18.829917	26.575396	23.59745	22.30683	20.832629	16.115546	17.547122	23.400182	22.117399	21.992132	16.064924	17.935202	19.109631	96.481882	101.178743	94.89521	112.58541	22.486672	19.75778	19.001815	18.152012	24.381091	20.298061	21.298753
mRNA::NW_015449930.1:5482171-5484072	76.805746	146.408532	131.425891	1.632675	128.546038	119.366606	159.336872	177.703623	265.040692	285.69815	198.632076	237.00026	215.860672	208.769497	140.146796	278.127912	221.892761	192.242712	158.794769	115.561434	113.079462	117.453231	122.489264	229.045664	202.677628	168.886784	124.331631	176.698882	220.740867	137.588953
mRNA::NW_015449930.1:5484161-5486850	21.416818	394.91172	315.16265	93.677859	392.557286	98.158308	85.175147	143.248538	93.994554	58.515854	89.49649	95.458646	82.520503	94.382262	291.91445	116.112195	44.761395	20.727354	492.820796	141.784568	131.778373	105.501303	157.721322	145.126855	122.504748	99.221469	237.997177	132.4582	45.752615	256.622384
mRNA::NW_015449930.1:5491308-5492700	64.138435	52.403874	60.793146	75.934536	75.012783	24.205335	70.316488	34.741724	18.18153	15.487851	22.537672	19.918176	20.138642	25.772365	84.57377	23.193191	21.168802	43.617097	177.879123	126.322531	131.850573	138.192281	133.039301	81.962877	24.459805	34.561868	64.225848	47.654896	22.266348	54.670319
mRNA::NW_015449930.1:5496068-5498946	112.255867	210.557536	189.963012	4.963344	147.473412	166.324145	235.20428	207.866357	275.035185	285.146233	284.211204	354.870205	329.899545	260.991284	283.518362	233.271049	239.2759	290.627353	184.702695	94.958854	96.608942	99.187163	105.346962	225.92479	236.902837	213.069805	267.794415	220.329716	323.212825	165.384565
mRNA::NW_015449930.1:5498931-5501777	16.792526	20.633192	22.88397	22.243784	8.694529	11.405772	18.659055	10.160419	6.612496	5.763556	15.407651	12.325912	13.836262	14.713863	15.807682	9.835062	9.170366	9.98288	16.686086	103.13368	102.158265	107.293881	109.010483	14.055303	7.48969	17.110068	15.772437	14.753115	12.987085	14.615837
mRNA::NW_015449930.1:5502856-5504825	14.535272	28.576817	24.13358	26.76673	24.017379	28.932609	23.678915	33.199121	32.000047	36.122617	25.382471	28.099727	30.456495	29.994386	25.761419	31.72476	39.35925	23.417939	24.386819	99.994739	94.116894	97.630275	111.898834	30.492666	30.774057	22.012988	21.810304	31.767366	33.769674	20.270256
mRNA::NW_015449930.1:5505119-5506677	67.062111	43.75761	40.936359	33.168258	45.743449	59.462538	53.57146	57.210011	71.016326	66.864642	60.408853	70.532795	62.180285	65.328743	57.26858	60.557427	61.363161	47.067099	63.993317	117.279036	119.133627	96.190284	121.174725	50.945483	46.034536	46.300458	39.208248	49.30593	59.204751	61.725176
mRNA::NW_015449930.1:5506708-5509849	25.934304	30.243881	24.079954	17.067115	21.349685	22.594351	24.620529	23.099807	38.819486	42.586266	38.546713	35.828183	41.050834	37.331239	32.069735	32.214434	31.645444	40.823959	29.767987	97.94237	97.919054	94.519255	105.044841	34.201098	26.916348	25.933001	28.85023	29.697168	25.041559	18.428904
mRNA::NW_015449930.1:5517904-5524295	49.059565	56.445648	40.311504	42.91905	41.893675	44.224908	50.369921	32.070827	49.859225	51.157883	43.985964	50.309873	51.423718	38.603897	66.074348	34.884976	36.74899	57.030555	25.98389	96.243654	95.305428	97.236573	105.938622	32.408752	37.732381	45.868904	79.157533	41.640456	56.149248	21.769326
mRNA::NW_015449930.1:5527062-5529412	17.354036	19.06777	24.571711	20.861322	9.763881	10.899267	26.771314	20.222347	21.764032	21.199274	21.465183	18.785144	20.04473	20.196499	23.118324	22.992956	23.391391	14.383065	9.786444	69.580605	82.1916	73.594196	79.916301	7.818075	17.735901	7.953349	25.925867	9.542384	12.94985	20.650447
mRNA::NW_015449930.1:5530469-5533757	0	76.193545	87.419567	1.702195	3.618569	9.916938	38.171806	2.787166	0.071657	0.209664	3.128302	2.419468	2.973209	2.818809	92.302022	14.973834	67.7239	2.660856	0.906407	9.962388	8.507917	9.436938	6.553243	0	2.185319	2.690291	106.56575	5.550184	8.90184	6.443039
mRNA::NW_015449930.1:5534756-5536946	2.133728	31.075169	27.399785	15.071885	0.368283	11.405118	1.139978	5.386904	1.400501	1.454442	0	0	0	0.216048	29.161638	9.868284	22.291394	1.365289	0.775279	8.613175	7.648188	5.539137	6.578044	2.10652	6.756701	0.854213	41.39744	12.149663	8.913321	3.86215
mRNA::NW_015449930.1:5537566-5538666	1.325323	11.333129	19.331037	63.463161	0.532053	2.128463	0	2.793132	8.113324	9.609109	5.238198	3.76405	4.921112	4.619975	3.357121	2.282015	7.053101	0.835687	0.368353	126.377008	141.951243	133.045337	142.893225	0.309695	0.49373	2.028199	17.503651	1.806657	1.524546	1.755031
mRNA::NW_015449930.1:5538778-5540700	89.661693	97.415059	98.796598	14.775613	85.054958	73.589157	65.730218	123.329414	187.838785	192.285236	153.600961	157.448398	160.500507	154.51145	83.376837	131.330801	132.558473	99.772812	87.470046	115.031921	187.029991	108.93194	196.39058	120.677587	107.977845	110.551267	74.2274	100.955206	148.60739	110.987675
mRNA::NW_015449930.1:5541012-5612744	0.722133	0.943175	1.159821	2.935634	0.590816	1.928384	0.706326	0.672708	0.738291	0.692795	0.520478	0.541323	0.485206	0.54381	1.100084	0.73462	0.93134	0.541477	0.684098	64.2364	62.780407	69.096724	73.149669	0.763415	0.826732	0.783603	1.272549	2.028453	1.189685	0.800355
mRNA::NW_015449930.1:5610425-5614562	6.400633	4.88885	2.26628	1.479418	5.847594	1.326768	3.175328	5.233967	7.346139	7.925161	17.105926	16.824514	16.166673	14.939009	5.18385	5.52516	7.497676	4.475256	2.034766	60.210396	61.159273	61.494619	60.298365	3.413567	2.713282	1.839991	4.714812	2.784555	3.978587	2.99888
mRNA::NW_015449930.1:5614464-5616836	4.603885	4.009909	2.975484	1.949833	3.530288	0	0.965113	1.914363	4.360144	4.310469	7.180604	5.365797	6.242358	5.072572	4.002531	4.066446	6.560506	1.296922	0	69.77451	74.071555	52.836882	84.988173	1.126687	1.048643	1.430728	5.118948	2.095788	0	3.00881
mRNA::NW_015449930.1:5614557-5616836	0	0	0	0	0	0	0	3.063069	0	0	0	0	0	0	0	0	0	0	1.066966	11.478786	10.463747	29.715665	0	0	0	0	0	0	5.201342	0
mRNA::NW_015449930.1:5614658-5616836	0	0	0	0	0	2.301806	0	0	0	0	0	0	0	0	0	0	0	0	0	0	0	0	0	0	0	0	0	0	0	0
mRNA::NW_015449930.1:5616838-5620051	70.395478	73.79384	67.75166	18.963602	61.458598	61.022684	58.113028	78.953486	111.00818	115.696608	115.576707	116.780571	115.96645	114.962243	77.830698	80.50571	130.114572	72.141077	60.96029	91.925799	93.924016	94.206999	86.724909	49.773103	64.325104	63.848071	73.743023	58.711655	81.5634	78.075632
mRNA::NW_015449930.1:5620410-5622581	109.537953	67.738265	66.471175	85.335894	63.862043	64.180299	65.047023	83.977379	127.108881	136.707641	104.338879	96.491445	100.214183	101.938696	73.252604	84.415906	93.708747	98.478272	72.268081	157.25259	160.025694	161.130454	166.55578	79.961235	74.297966	72.74288	67.299643	94.56905	82.870311	108.735828
mRNA::NW_015449930.1:5622617-5623415	18.831735	9.178584	8.163895	18.671259	10.062394	14.002527	0	14.407806	14.403336	13.592734	10.193802	9.19995	7.185642	9.117836	7.393556	11.987975	14.487015	12.197293	6.446828	136.19065	148.72429	144.360916	143.394443	7.90341	14.727684	6.945818	7.420446	11.8942	21.126388	12.647179
mRNA::NW_015449930.1:5625204-5629976	20.530539	12.805151	9.826168	35.957218	14.120005	13.439828	13.898349	10.417822	20.308977	19.655572	22.015233	19.381314	20.825943	21.047646	14.699542	17.245519	21.807837	22.650237	6.238896	89.294883	95.378488	91.638601	89.559422	7.95646	8.892758	11.343054	17.179304	18.031622	22.100811	12.646034
mRNA::NW_015449930.1:5631324-5632778	53.038576	51.436958	77.444305	28.902356	96.774745	44.323312	52.555844	172.490621	34.884225	26.946072	90.782429	58.046917	61.284567	98.913501	48.175277	106.976517	71.02178	120.622525	69.689826	112.193352	101.879776	105.738172	112.953864	167.390137	60.95005	31.359012	54.366471	148.14262	27.553716	56.203992
mRNA::NW_015449930.1:5633394-5634140	19.28918	15.933922	17.656489	3.323919	14.468638	16.8854	26.589388	24.82741	31.439903	33.349647	29.026879	31.77168	30.411063	27.056394	24.300516	32.767337	25.467688	18.585827	15.263951	154.535511	164.237034	146.743382	166.268215	18.383899	24.394418	13.541697	15.210636	30.646306	38.034093	28.51152
mRNA::NW_015449930.1:5635804-5637151	153.906633	180.357262	211.647234	266.833562	158.689102	222.513805	345.218233	219.269091	277.215413	278.232374	229.363714	223.597347	220.477271	224.396801	170.943417	293.621702	501.004013	182.881205	211.99668	103.188942	111.944808	97.271177	120.17726	185.258922	183.866166	140.328089	127.323795	237.457771	264.071412	236.26345
mRNA::NW_015449930.1:5637834-5639467	48.351939	59.992	79.000506	48.392739	49.815134	57.501886	34.043202	78.995969	86.610111	97.215273	87.472653	82.787029	84.435129	98.4218	50.012939	73.167706	78.679648	45.02199	56.136617	86.108856	94.895396	96.897846	95.873209	58.930046	60.007828	53.401372	53.954004	62.452491	70.874633	52.492629
mRNA::NW_015449930.1:5639462-5642916	74.896728	90.525693	84.774196	35.380999	74.388664	78.492319	84.628127	86.430616	154.805016	162.061534	114.427318	124.257158	125.950121	108.962443	101.680265	113.751973	142.884333	130.544961	77.676874	89.232053	81.884383	82.392724	87.481867	76.170211	93.980025	86.26133	100.050914	106.099191	154.648919	98.141164
mRNA::NW_015449930.1:5643736-5647299	317.073018	286.067305	246.098661	202.928747	274.706097	253.757601	272.747843	265.316094	442.760955	448.610683	530.509662	585.257211	580.727679	502.620055	360.245777	335.87402	439.179006	381.108884	218.221048	90.399623	91.429283	88.180991	89.266718	268.852197	282.231909	296.138382	300.942798	365.737141	430.190851	229.692545
mRNA::NW_015449930.1:5647485-5656733	33.187673	42.672237	26.028041	6.627487	31.450889	19.649712	31.883219	25.590043	50.157039	49.738131	51.034985	53.321325	58.713143	44.213923	55.068181	22.725692	35.592137	49.237653	23.206598	48.984123	53.537586	50.933607	42.339444	44.476124	30.294547	36.437104	49.536511	52.499691	39.697948	17.977836
mRNA::NW_015449930.1:5658806-5659464	80.225589	30.260813	53.902129	0	0	0	20.106818	0	0	0	0	0	0	0	27.370043	84.705982	88.425091	0	0	0	0	0	0	18.542344	0.273931	0	35.413379	16.580065	62.329028	84.759622
mRNA::NW_015449930.1:5660505-5662152	68.178052	94.559341	87.534987	7.279366	31.521771	31.293871	28.549271	45.770372	64.910572	70.630763	62.169729	100.921202	81.628279	86.031458	48.189444	49.68781	84.770565	48.027764	19.430294	35.013463	10.103291	18.492653	43.493293	55.587249	43.31794	55.335478	71.79935	74.761665	55.646816	50.048873
mRNA::NW_015449930.1:5662624-5664673	7.367106	18.429125	14.131954	3.46928	2.685415	7.913712	8.318593	3.340686	3.714257	5.222997	3.815801	3.97127	4.307174	4.549478	6.393988	3.589681	8.078152	2.410989	3.175027	54.264934	38.832598	39.804257	47.069424	4.406498	4.016376	3.262316	11.893556	9.503008	8.182022	3.605067
mRNA::NW_015449930.1:5668724-5739309	0.730113	1.099755	1.207658	1.012242	1.086694	2.249935	1.372845	0.888918	0.908949	0.931283	1.14273	0.742275	0.822889	1.079732	0.71098	1.000985	1.414392	0.434064	1.932905	58.619452	67.958832	65.036671	62.872279	0.771624	0.966514	1.806998	1.150216	2.176535	1.618819	1.066838
mRNA::NW_015449930.1:5739555-5742094	0	0	17.784901	0	0	0	0	0	0	0	0	22.770563	0	0	14.744621	0	0	0	0	0	85.267934	0	0	0	0	0	0	0	0	0
mRNA::NW_015449930.1:5739555-5742093	12.122844	13.566282	0	17.222588	17.210425	20.613748	22.746798	27.957401	22.470625	28.779902	25.811449	0	26.076297	27.212083	0	29.900716	32.284432	14.256819	13.950333	88.253083	0	87.385499	86.111482	13.256289	14.778614	12.394596	20.738822	9.233169	26.529381	25.154707
mRNA::NW_015449930.1:5740318-5742094	11.61804	13.770815	5.49175	0	6.700791	12.448514	18.621211	0	19.445194	17.968495	17.914183	19.870466	19.728196	14.689459	11.258857	8.154189	6.743454	26.839707	19.720786	0	0	0	0	22.693944	16.563546	16.164468	10.959726	19.986584	13.514258	6.429598
mRNA::NW_015449930.1:5742318-5751831	10.713598	13.743199	13.05833	18.850121	11.017055	12.587586	13.947088	12.37905	12.208084	10.542668	15.367802	13.794458	14.234537	14.246995	16.817059	18.625015	16.941661	17.553947	10.223996	79.262131	76.947509	83.688408	74.808804	12.130732	12.788741	13.904652	16.607521	14.482042	13.116801	11.279301
mRNA::NW_015449930.1:5745364-5749540	0	0	0	0	0	0	0	0	0	0	0	0	0	0	0	0	0	0	0	0	0	0	0	0	0	0	0	0	0	0
mRNA::NW_015449930.1:5752405-5754504	61.47289	109.998095	87.17093	23.962908	86.216758	68.544678	96.961371	76.87199	114.27618	119.570903	112.74962	145.510015	130.816971	112.992951	133.618031	156.083161	163.245249	137.685564	62.10761	91.092891	92.283897	92.122407	93.047842	115.464777	113.724749	85.954445	117.088223	169.838948	147.71503	78.387002
mRNA::NW_015449930.1:5754940-5756591	28.558249	40.909817	43.072616	45.664755	36.540571	48.641163	41.175181	55.719655	68.741149	72.84475	65.342353	54.418082	57.401172	63.858833	40.880059	67.560056	60.335384	60.2177	46.024018	98.451213	103.897329	90.84582	102.803535	52.244719	45.445716	40.569419	44.724604	61.599707	54.501534	48.867561
mRNA::NW_015449930.1:5756722-5758729	70.784652	72.786683	72.866576	39.625302	78.935354	81.386343	77.646474	83.618915	130.030251	127.900277	115.271617	114.306486	115.912104	111.269775	88.233196	84.048311	83.93243	71.292849	95.886046	92.455875	98.511906	93.720607	90.897744	72.179059	79.539769	99.722123	68.237099	79.961554	59.046052	67.771109
mRNA::NW_015449930.1:5759433-5763974	36.96432	47.715945	29.093188	39.847841	32.392636	38.123831	48.152948	14.967802	32.085855	31.81799	38.105418	37.99913	39.615832	38.189928	36.403641	32.101039	23.989284	46.106859	25.037207	87.360718	85.825973	85.898366	80.841939	29.770693	25.705211	31.06277	47.255584	54.429278	37.785355	18.759562
mRNA::NW_015449930.1:5765290-5767163	25.117343	54.612557	40.967835	0.862984	24.057962	24.504367	39.463498	28.821401	51.219645	55.33498	34.340009	45.40844	46.073543	33.168294	40.072158	72.174534	79.175044	46.534848	27.182064	99.572717	98.99695	97.970359	94.361368	32.118546	29.385506	29.179321	52.89238	64.345049	66.932842	28.824993
mRNA::NW_015449930.1:5769547-5772699	8.223499	22.264406	14.81019	0.833162	11.419859	13.921391	16.923513	17.254392	27.331303	27.350938	24.808041	19.675291	20.000433	21.424446	22.247845	14.946794	17.330368	21.476068	5.845861	88.289296	96.249129	95.174739	90.593773	5.189659	18.788342	11.920012	23.007489	20.034977	15.970232	10.313584
mRNA::NW_015449930.1:5786270-5802287	14.973144	23.949365	19.81933	44.175574	19.542333	16.594252	18.335256	16.929975	29.857956	32.073629	28.276002	30.544626	31.083379	26.318061	28.941288	27.614112	33.030237	25.138786	10.634491	77.320456	79.7186	80.443468	75.134225	11.148525	16.771571	23.402915	33.620581	29.288692	35.614365	11.460614
mRNA::NW_015449930.1:5794088-5798339	0	0	0	0	0	0	0	0	0	0	0	0	0	0	0	0	0	0	0	0	0	0	0	0	0	0	0	0	0	0
mRNA::NW_015449930.1:5808667-5815520	20.465474	28.325811	23.907801	41.976377	25.005182	19.390899	21.615069	26.866902	46.151626	46.951272	32.629153	29.288454	31.280603	32.359033	28.632044	21.844811	22.941255	28.572318	16.464202	92.1411	80.634347	94.058181	106.659517	23.156636	22.356062	20.442664	34.800585	25.651581	28.578897	16.450591
mRNA::NW_015449930.1:5815637-5816995	21.634319	73.544043	72.326964	125.214913	98.591074	140.02451	155.981853	38.541508	91.512983	96.087699	111.402281	105.594396	110.931774	109.041081	117.767991	127.631259	321.642335	212.3473	198.00507	99.477839	106.674832	99.722568	89.069707	108.367285	74.872204	56.362963	37.654197	155.340015	169.691624	98.653192
mRNA::NW_015449930.1:5815659-5816995	966.914716	822.948595	999.37056	789.402648	980.45161	1100.874858	763.644705	1586.132718	2096.191229	2241.020573	1779.971594	1715.709529	1807.884673	1881.083026	1026.661456	1571.425003	1470.629134	952.760075	893.973614	0	0	0	0	679.842534	1534.065462	926.713757	1011.838705	1151.05637	1283.67001	958.656541
mRNA::NW_015449930.1:5817067-5825714	0.028177	0.133303	0.120658	0.578485	0.21192	0.278054	0.143169	0.242305	0.367436	0.167075	0.219467	0.083582	0.218755	0.258669	0.121088	0.234996	0.112108	0.32906	0.169854	10.746184	6.602718	12.52164	7.123835	0.052876	0.207404	0.144481	0.069867	0.114578	0.469245	0.108359
mRNA::NW_015449930.1:5817067-5819769	44.349304	25.426781	44.557808	10.936275	15.439455	46.270552	20.142461	33.759653	34.17855	41.164422	49.585652	60.746089	58.204109	47.371867	39.812367	20.733373	76.29416	23.540555	37.280392	72.564634	77.552044	75.263113	74.071179	29.11694	17.696	29.418692	35.642359	23.145754	33.542226	39.657755
mRNA::NW_015449930.1:5825844-5828237	94.250501	101.758903	114.127455	147.343833	81.439338	132.533027	201.484368	170.206726	163.675014	143.764478	165.019497	193.627327	194.055104	143.712164	162.237347	140.920387	117.66902	212.340502	166.26939	82.594373	80.83691	82.51214	83.651956	233.828568	139.366131	118.333729	160.383603	131.754043	129.570851	146.769199
mRNA::NW_015449930.1:5830561-5866843	0.105922	0.024866	0.01673	0.039126	0.078693	0.007345	0.003493	0.003561	0.045654	0.006783	0.006055	0.010684	0.017549	0.000084	0.013877	0.250218	0.098679	0.000112	0.004244	45.382432	43.890998	44.09709	42.92724	0.000053	0.003132	0.007035	0.008342	0.020889	0.184143	0.000087
mRNA::NW_015449930.1:5830561-5841647	0.238652	0.279522	0.140499	1.687131	0.108473	0.184347	0	0.135045	0.121904	0.039091	0.451262	0.263399	0.243803	0.352385	0.122828	0.40247	0.516931	0.221437	0.166007	32.158407	30.69787	35.942931	28.837975	0.142778	0.104525	0.261039	0.292747	0.258485	0.181827	0.136247
mRNA::NW_015449930.1:5868410-5870187	144.917863	188.254262	220.821622	50.09592	120.41613	99.722701	67.154542	155.323005	266.294378	214.195361	227.364918	237.951716	233.186576	241.925695	125.871568	153.310693	204.901241	98.087013	72.176069	118.890675	131.727826	118.87797	120.405649	55.224827	124.939523	290.653444	137.716951	153.240302	123.73404	140.808642
mRNA::NW_015449930.1:5871059-5872661	319.82139	249.21373	259.201182	9.793906	227.354799	154.665408	169.873216	308.763594	535.671878	578.481107	586.967323	588.530949	594.950273	626.883867	290.965286	312.678446	591.853749	314.569215	172.322685	107.884482	103.576653	115.929191	110.069635	214.130787	244.22846	251.433522	249.475626	237.164067	215.392376	363.876924
mRNA::NW_015449930.1:5873413-5875245	153.538606	208.367323	215.176649	37.54989	198.763143	168.130651	173.714241	264.88035	391.997453	407.153031	368.549827	394.784502	394.923597	362.064109	213.987248	227.661493	257.849319	141.380558	282.342218	100.571568	104.225617	90.541525	98.191714	253.498961	231.697638	233.974953	199.172551	230.750243	284.176131	144.733262
mRNA::NW_015449930.1:5875899-5878093	26.48079	39.155906	27.869815	95.15671	43.347485	45.521548	37.145857	50.013266	59.299715	57.654897	66.559677	58.259689	62.025745	67.86367	29.569199	58.095755	40.281588	49.214115	45.622923	84.786235	80.693663	85.668277	83.217841	50.491946	32.256906	93.710425	23.975236	90.049163	32.509072	37.131787
mRNA::NW_015449930.1:5878010-5878736	34.678817	34.903559	40.806182	23.221442	37.47591	78.128793	50.476206	48.527945	71.843155	82.54094	52.962214	60.790483	63.949506	67.557342	55.533848	85.801874	91.487337	63.754829	57.674214	102.983201	105.832008	95.446869	103.244315	45.757931	45.572312	28.538331	37.265167	82.068901	82.415613	64.946069
mRNA::NW_015449930.1:5882405-5883280	1323.553947	118.355046	880.933341	10759.5363	58.1435	531.558399	18.716619	2273.976406	149.069704	363.76359	2521.701822	2562.460484	2510.80256	3293.406068	593.522756	25.154548	2285.676599	18.264606	844.122489	129.513	132.316098	124.102754	163.41128	9.076046	255.845148	802.897384	1183.436901	36.375606	381.532149	556.578654
mRNA::NW_015449930.1:5884649-5891460	31.546669	5.877065	23.130404	414.296173	3.136315	55.566536	1.119023	51.217544	8.905778	17.95581	114.807247	84.528272	91.382709	110.012339	25.045092	4.782122	82.130705	4.78115	97.274769	90.599614	89.493522	91.822109	84.65541	2.274679	8.209809	61.840198	25.473626	6.609467	35.949992	20.54117
mRNA::NW_015449930.1:5893079-5893850	93.987476	106.201034	114.535985	51.186369	78.121787	108.724627	79.865845	123.626878	183.208185	222.130246	161.174086	158.97046	156.954996	157.600109	120.070584	145.072386	178.471287	55.433443	157.016966	136.532803	113.177851	118.317696	116.647858	111.772067	112.757626	91.550488	87.273871	99.873575	162.218453	83.216791
mRNA::NW_015449930.1:5893965-5897354	24.423511	28.223987	24.038671	12.733169	24.104194	18.852288	26.82327	27.830829	43.400876	43.815255	38.783186	35.481154	37.376198	35.192711	27.764965	26.362561	27.554069	36.912109	24.28653	75.257713	76.836215	82.350418	76.444314	27.752243	28.662849	19.326731	31.571444	29.507136	24.133507	19.587661
mRNA::NW_015449930.1:5897058-5898549	36.02415	43.089164	36.606168	9.850021	34.001709	29.171047	42.558051	47.550676	58.716386	64.650711	46.126665	50.848359	45.076649	46.195939	39.051681	49.308235	48.123963	51.570874	36.354163	95.763425	93.348387	83.951102	85.016212	46.147419	45.686674	28.101306	40.589999	45.602644	52.192365	39.545106
mRNA::NW_015449930.1:5898869-5902979	5.060579	18.715127	28.358765	96.637518	20.068506	29.548249	22.802047	31.767108	12.575708	12.683372	35.691536	36.292736	33.484754	34.189721	27.346624	12.129073	22.426126	29.183839	3.962763	60.583506	56.597628	55.350202	53.273857	10.172147	21.592437	6.766965	27.076893	4.25802	7.293614	23.35699
mRNA::NW_015449930.1:5902844-5908797	2.275731	27.994277	65.864246	38.703906	14.719738	9.443537	10.242255	23.478883	7.962359	4.372409	10.917042	9.819633	10.062036	11.048901	67.962468	13.162374	25.484196	15.315063	21.119608	24.924037	25.152902	31.182355	23.632491	4.077449	11.467475	17.300876	83.605808	13.271627	1.640913	40.810788
mRNA::NW_015449930.1:5913682-5917754	66.378809	82.450628	62.093279	63.622073	57.69127	50.996284	67.249535	47.429841	73.726851	71.575513	72.500095	76.730649	78.963988	64.581233	82.980192	59.057619	62.569397	83.769774	42.978219	89.058614	88.216553	84.018452	82.773794	52.897971	54.514918	59.195642	82.791884	81.304265	55.094415	36.486569
mRNA::NW_015449930.1:5917758-5919979	0.857898	1.31507	0.841003	1.983485	0.158079	1.021551	1.045503	1.035977	2.308443	1.996503	1.090183	0.932892	0.839411	1.179672	0.925444	1.676504	2.762055	0.971926	0.418533	87.089461	89.956075	86.093641	86.988952	0.215544	0.691027	1.02656	0.886176	1.101108	0.945734	0.256295
mRNA::NW_015449930.1:5920898-5923154	133.184047	141.405029	144.774854	20.638962	98.905372	114.459649	91.287301	129.517604	191.070015	205.829852	174.648816	172.950517	176.354588	171.295473	141.848932	138.774417	170.388046	125.88747	89.428423	100.579372	95.303114	96.539299	97.129999	94.678016	105.739756	128.396722	135.497489	97.836746	173.878785	145.895364
mRNA::NW_015449930.1:5925310-5928430	10.017474	7.230075	13.95004	8.383838	8.699752	7.042626	4.19344	13.181241	11.770769	10.415705	18.509302	15.527346	15.468115	19.805178	10.175355	15.114387	18.581834	3.259174	10.246508	84.58827	89.803623	88.839566	88.465087	2.985191	4.371888	9.077199	15.853804	4.807239	6.074892	8.920089
mRNA::NW_015449930.1:5931594-5936215	51.766204	82.005797	49.295347	21.911309	48.830425	46.255715	87.053881	39.510825	85.091462	82.436411	78.866764	89.601005	91.432501	66.952145	97.542964	51.564015	57.668204	98.227267	57.956879	89.586173	87.236436	87.017659	91.14042	74.964658	63.154967	61.156561	96.580661	84.659479	72.211796	26.40502
mRNA::NW_015449930.1:5936334-5938535	14.905842	20.196988	20.1292	153.848998	12.692798	13.117882	13.743163	25.163711	31.238994	30.429003	22.738436	23.313121	22.930696	26.103517	15.197496	24.314695	34.95813	14.849098	14.271613	95.716261	98.212643	98.293967	93.197428	14.343555	17.118779	18.444402	15.123248	13.973023	27.669706	21.022501
mRNA::NW_015449930.1:5936417-5936732	14.772829	0	0	2632.604051	0	0	0	15.515842	0	0	0	0	0	0	0	0	81.746713	0	0	0	0	0	23.54639	0	0	0	0	0	15.854869	0
mRNA::NW_015449930.1:5939880-5943662	0	0	0	0	0	0	0	0	0	0	0	0	0	0	0	0	0	0	0	87.413971	86.970638	82.293334	81.96395	0	0	0	0	0	41.243107	0
mRNA::NW_015449930.1:5939883-5943662	17.732481	27.306109	20.452773	13.890053	21.607796	18.601748	17.149219	18.653142	31.663518	35.627777	38.262288	39.013578	40.414722	32.890581	30.378459	37.107962	44.741515	38.913793	18.101981	0	0	0	0	24.237575	27.284268	20.764123	34.658999	25.607015	0	20.760446
mRNA::NW_015449930.1:5943774-5945760	11.471125	11.537924	12.499655	14.315923	9.211503	11.847726	11.41159	9.714133	4.942625	6.137662	4.583332	5.59725	4.592567	5.347757	15.827691	18.80983	20.870135	13.876295	10.526504	79.13629	82.655506	80.803094	76.172036	5.287407	10.502945	3.078419	13.204319	21.938622	20.487669	10.909016
mRNA::NW_015449930.1:5945854-5947944	42.67981	38.87556	42.735015	84.058156	65.413982	51.957695	50.712266	60.712513	40.236847	36.272188	54.485861	54.454155	55.548537	54.403961	40.403963	46.256085	45.192501	46.293288	59.554399	94.523426	98.676598	90.744948	93.854819	39.348305	65.558254	65.250746	42.870892	47.919419	39.822928	45.307146
mRNA::NW_015449930.1:5949064-5950148	52.452891	54.589452	44.384974	19.336586	40.805745	36.759609	47.675776	69.670093	68.758335	81.575608	54.12475	58.141665	56.758316	53.047805	46.2576	99.787674	69.19206	83.216191	29.545111	101.753639	89.909591	92.675854	98.963666	36.16143	65.530316	40.81721	38.384599	79.6484	144.97101	56.055719
mRNA::NW_015449930.1:5950086-5952993	41.937226	46.30627	36.216428	16.05254	36.29651	28.636316	47.405102	41.235867	65.874645	69.615552	70.417664	71.197306	70.701347	71.046439	52.381707	40.393178	49.541955	67.715082	40.576834	84.655943	87.567881	86.15716	86.530198	62.664767	45.168086	41.660296	50.320866	37.108123	67.508972	33.889778
mRNA::NW_015449930.1:5953960-5955818	0	0	0	0	0	0	0	0	0	0	0	0	0	0	0	0.80933	1.32038	0	0	0	0	0	0	0	0	0	0.509868	0	0	0
mRNA::NW_015449930.1:5953991-5957627	0	0.459725	0	0	0	1.473026	0	0	0	0	0	0	0	0	3.63374	0	1.826379	0	0	0	0	0	0	0	0	0	0	0	0	3.224189
mRNA::NW_015449930.1:5954115-5957628	1.748291	3.370066	4.379584	3.885999	1.600593	0	0.610441	1.144803	1.833556	1.722529	5.20073	5.091014	4.582883	5.413682	0	0.449788	0	0.193512	0	5.552554	40.297962	55.405273	33.079474	1.301241	0.905258	2.187013	4.424968	1.416499	0.452832	0
mRNA::NW_015449930.1:5958166-5960047	0	0	0	0	0	0	0	0	0	0	0	0	0	0	0	0	0	0	0	0	0	16.435365	0	0	0	0	0	0	0	0
mRNA::NW_015449930.1:5958168-5960047	1.902128	3.640921	9.696534	0	0	0	0	0	0	0	0	0	0	0	7.209476	0	3.280793	0	0	0	0	0	15.81105	0	0	0	8.8568	0	0	4.228244
mRNA::NW_015449930.1:5958169-5965671	1.259219	2.857671	1.470464	7.250524	3.25038	2.252678	0.801533	4.325216	5.76133	5.763338	8.079241	7.345181	7.70767	8.157518	1.524875	3.548983	2.913962	1.620016	0.014126	58.668253	53.848777	65.402572	56.243917	2.176728	2.474269	4.835324	1.241822	2.748534	2.811537	2.329442
mRNA::NW_015449930.1:5963791-5965663	4.76065	0.914737	2.232542	6.858171	2.802	0.499456	0	2.120725	9.340988	9.758097	13.113623	12.372105	15.552319	15.745262	3.643233	0.471221	2.080758	0.154595	0	10.972769	6.552259	3.420635	4.598089	1.554031	1.39821	0.563787	8.371385	0	0.656122	0.457888
mRNA::NW_015449930.1:5960212-5963699	0	0	0	0	0	0	0	0	0	0	0	0	0	0	0	0	0	0	0	0	0	0	0	0	0	0	0	0	0	0
mRNA::NW_015449930.1:5960223-5963699	0	0	0	0	0	0	0	0	0	0	0	0	0	0	0	0	0	0	0	0.436872	0	0	0	0	0	0	0	0	0	0
mRNA::NW_015449930.1:5960246-5961709	0.69022	1.855674	6.61115	0	0	0	0	0	10.065568	6.476981	0	0	0	0	5.367592	0	8.768108	0	0	0	0	0	0	0	0	0	3.794732	0	0	1.874672
mRNA::NW_015449930.1:5962108-5963699	0	0.445903	1.886201	22.642089	1.387867	0	0	2.383403	0	0	0	0	0	0.115206	1.981706	0.186004	0	2.563101	0	10.402413	0	0	0	0	0.298146	0	3.59896	0.129017	0	1.13624
mRNA::NW_015449930.1:5965903-5966541	0	0	0.558038	0	0	0	0	0.148273	0.345749	0	0.616961	1.446849	0.517998	1.211295	0	0.27638	0	0	0.264802	49.201928	50.789543	8.71541	45.916907	0.129393	0	1.409842	0	0.357714	0	0
mRNA::NW_015449930.1:5967845-5969586	0	0	0	0	0	0	0	0	0	0	0	0	0	0	0	0	0	0	0	0	0	0	0	0	0	0	0	0	0	0
mRNA::NW_015449930.1:5967848-5969586	1.136182	5.532872	12.893672	1.009598	18.899088	8.344088	7.126186	29.860882	6.430217	9.812412	9.792319	7.87562	8.525972	12.009045	27.65735	20.398848	54.499449	44.888338	19.947474	82.727264	91.746899	70.965511	75.42892	2.279207	29.256039	12.704895	17.481337	3.863354	4.358932	9.60149
mRNA::NW_015449930.1:5970134-5975466	0	0.172574	0.160474	1.731016	0.191258	0.616779	0	0	0	0.034458	0.162973	0.129305	0.135897	0	0.071531	0.051134	0.521364	0.096961	0.04932	82.67434	78.032181	78.311115	81.610953	0.136868	0	0.377674	0.215844	0.297039	0.235532	0.096077
mRNA::NW_015449930.1:5970134-5974025	3.045174	3.966155	4.308301	1.8153	1.985178	2.857324	3.809317	4.067876	5.584697	6.68542	5.324782	5.624598	5.430342	5.82305	4.921042	4.799227	4.395497	3.251625	7.376723	0	0	0	0	6.670302	3.237193	2.496246	4.15381	5.653067	20.308628	4.015236
mRNA::NW_015449930.1:5977623-6004983	0.000179	0.18229	0.368634	0.197262	0.53273	0.441654	0.000874	0.521733	0.01928	0.000082	0.853439	0.806275	0.886979	1.043584	0.385683	0.543189	0.711541	0.526561	0.491512	46.887052	48.46806	45.426143	45.578285	0.071495	0.258295	0.231168	0.370989	0.280186	0.499524	0.407268
mRNA::NW_015449930.1:5977623-5988605	5.376326	6.595285	6.864814	3.184036	7.79843	4.144481	3.493595	6.555683	8.002639	4.832442	5.703131	5.471566	5.383309	5.014404	9.69773	3.018543	3.406007	7.071395	3.953274	30.594289	29.492366	30.572586	33.595946	3.754604	7.421653	4.56815	7.371434	4.00475	3.509782	5.026679
mRNA::NW_015449930.1:5977623-5987965	0.000001	0	0	0	0.000001	0	0.000003	0	6.104443	10.567628	0	0	0	0	0	0	0	0.000001	0	0.000001	0.000001	0.000001	0.000001	0	0	0	0.000001	0	0.000001	0
mRNA::NW_015449930.1:5977769-6004983	0.000173	0.000102	0.000095	0.000124	0.000176	0.000188	0.000725	0.000069	0.000086	0.289256	0.000069	0.000075	0.000079	0.00008	0.000155	0.000113	0.000168	0.000199	0.000107	0.000212	0.000216	0.000231	0.000228	0.000059	0.000079	0.000154	0.000202	0.000121	0.00021	0.000088
mRNA::NW_015449930.1:5988502-5991812	3.315721	2.917218	2.398582	14.404584	4.551636	5.372943	4.243463	4.270953	6.900734	7.800207	6.037605	5.819131	4.328552	5.898336	3.543189	4.63085	6.537991	3.465113	3.571384	26.021946	24.867768	26.987581	30.912011	3.91224	3.090351	2.748616	3.975177	6.664562	3.581119	5.579967
mRNA::NW_015449930.1:5993203-6005448	0.000003	0.000001	0.000001	2.545951	0.000002	0.000002	0.00001	0.000001	0.000001	0.000001	0.000001	0.000001	0.236387	0.000001	0.440806	0.000001	0.000002	0.000003	0.000001	45.19063	39.964762	45.504632	42.172804	0.000001	0.000001	0.000002	0.000002	0.000002	0.000002	0.000001
mRNA::NW_015449930.1:5993203-6005447	0.074009	0.088629	0.145275	0.000002	0.15406	0.000002	0.00001	0.024946	0.028598	0.027999	0.170255	0.110883	0.000001	0.121583	0.000002	0.000001	0.000002	0.191086	0.040118	0.000003	0.000003	0.000003	0.000003	0.043494	0.115213	0.390694	0.000002	0.177364	0.000002	0.000001
mRNA::NW_015449930.1:5993203-6003698	5.270042	8.385079	8.734959	8.317566	8.369259	1.104057	5.541093	0.710657	15.771979	14.691954	8.945263	9.269915	8.726959	9.613565	6.733	6.371866	12.261238	5.921875	4.567571	0.000001	0.000001	0.000001	0.000001	5.212817	0	5.103263	4.769052	8.003241	9.204156	5.943853
mRNA::NW_015449930.1:6006351-6022855	7.320095	9.412352	5.947017	4.454318	6.224789	7.307374	9.479008	7.351506	10.400338	10.2442	9.664728	10.646245	10.478381	9.033495	10.239892	8.581392	6.314073	12.710956	3.669277	81.928024	79.148945	80.6047	77.906105	6.138552	7.049836	6.784743	10.43733	9.199842	10.691701	4.382846
mRNA::NW_015449930.1:6023460-6024484	141.163127	187.690216	166.261669	33.574135	170.829117	220.315774	232.366239	224.943653	288.751824	298.444129	273.408172	283.150185	279.322268	262.856116	170.857518	356.818535	339.6251	285.139562	207.144553	125.744237	116.719727	119.7485	126.75376	229.705541	254.585055	163.542087	156.602719	240.302161	288.707157	218.478882
mRNA::NW_015449930.1:6026060-6026771	1057.053955	565.363588	471.613556	1153.029444	1963.844785	478.468664	1754.070707	39.878383	4.737995	2.128645	11.846685	7.724057	9.754077	12.010143	10.276823	115.24943	38.266174	32.612716	829.417974	159.223457	154.589818	184.769329	164.245917	41.663046	40.532552	6.936133	106.216236	243.12331	49.546411	1466.1494
mRNA::NW_015449930.1:6027752-6033732	14.076598	22.231297	21.180775	28.869196	59.047847	62.727495	30.629859	19.572297	0.664454	0.555128	3.613794	3.501525	2.299029	3.620807	8.244305	31.751966	4.11739	33.676224	73.244899	73.713574	74.075475	70.721365	52.451512	70.289759	21.965256	0.82232	4.567602	40.93394	4.681339	61.93988
mRNA::NW_015449930.1:6027756-6028452	253.505971	321.714809	774.91662	270.469359	797.651366	224.479638	194.754835	243.66371	48.590575	13.485892	95.920001	89.437678	83.640032	98.050944	451.452856	378.873771	106.334157	97.75556	242.529015	0	0	0	24.242681	738.617057	235.461993	309.768329	400.965912	243.307133	31.933569	279.297545
mRNA::NW_015449930.1:6032978-6033746	0	0	0	7.476408	0	0	0	0	0	0	0	0	0	0	131.725022	0	0	0	0	9.231721	0	29.956839	54.416289	0	36.852757	0.613526	37.039359	115.915557	0	0
mRNA::NW_015449930.1:6037312-6038062	85.170288	59.714387	134.281877	65.638034	576.631333	258.172574	268.631314	51.128862	16.255598	3.825246	47.121211	53.734141	39.646422	51.338414	378.049966	471.899967	76.649616	203.921459	231.334192	93.768069	110.661865	101.872375	86.141372	602.140587	130.776126	305.065046	202.786509	1246.795215	98.773315	497.633667
mRNA::NW_015449930.1:6039100-6042287	20.729709	23.817637	18.917735	12.352239	14.281467	12.078217	15.005218	21.619863	36.611707	34.851244	29.968226	28.862061	30.014532	27.756449	22.694427	21.898173	29.896615	28.983315	15.47207	89.755091	92.533781	95.327887	83.922954	17.449996	21.072406	20.057771	20.509411	29.825585	29.737029	9.507064
mRNA::NW_015449930.1:6042273-6044200	14.787064	18.663436	19.506174	2.830884	11.8381	11.453008	9.359119	21.169482	21.143878	23.01524	20.969129	22.918549	20.549367	21.829207	15.767106	18.841464	26.871709	16.467487	10.469703	81.483736	85.113668	85.405514	84.705565	21.002327	18.405392	16.01684	17.573908	22.750549	19.993153	15.698227
mRNA::NW_015449930.1:6044260-6046378	17.902376	25.317792	21.124939	6.555845	15.656867	15.917807	36.579989	13.339909	34.88903	35.475772	24.554187	28.374047	28.671307	24.254095	25.187523	31.512919	32.674014	28.149723	19.495823	87.745954	87.084963	86.343617	88.805911	25.320726	24.189626	19.801452	23.507376	20.575267	30.543216	16.388624
mRNA::NW_015449930.1:6047813-6051567	36.361489	52.669337	43.568272	31.7859	47.700585	33.932423	39.086482	39.967567	65.3505	68.50433	66.110586	68.966778	68.694984	71.545022	42.966924	42.617806	30.542248	66.650993	28.608083	87.671143	86.256199	89.788993	96.39505	40.384185	43.381243	60.37998	47.346413	48.043263	46.593427	43.861137
mRNA::NW_015449930.1:6052050-6056783	176.236998	190.988962	184.057791	96.623749	153.624402	135.694151	139.579446	155.478783	258.467499	266.626711	240.464058	265.5249	253.899293	233.363	170.551836	208.634705	237.965437	231.495623	181.661471	81.649388	77.550952	78.608285	75.722302	192.57577	176.286486	197.70585	174.336548	257.567691	224.09184	144.209714
mRNA::NW_015449930.1:6057143-6063417	36.066231	44.268654	25.532518	40.932123	43.305603	29.247674	40.388838	26.890444	57.326315	61.722098	53.370279	55.156966	58.95164	47.298329	46.783698	33.417453	29.723498	65.758622	17.45587	82.718001	86.106354	82.976911	79.338639	27.918834	33.603351	33.811441	50.547349	33.672872	42.062404	15.363512
mRNA::NW_015449930.1:6080290-6081168	319.078214	288.828451	241.399152	414.157929	336.715575	117.51243	185.275282	40.225064	25.368732	7.815483	21.957347	8.7374	10.98737	27.6741	76.333276	182.762237	19.606261	88.563269	115.131653	141.297065	103.963589	132.678703	123.336012	477.131967	136.796717	65.141138	190.927184	298.992467	25.949998	305.083443
mRNA::NW_015449930.1:6082767-6087854	4.350905	5.573286	3.563187	15.985747	7.254815	6.443543	13.645873	1.788469	5.732384	4.875411	6.083696	5.688805	6.765905	5.453225	6.308367	4.115748	2.131436	4.39136	10.784132	81.485756	74.349894	72.429633	73.955509	6.966062	4.419461	3.38127	7.997876	11.474296	1.725409	5.431908
mRNA::NW_015449930.1:6082767-6086005	26.791852	17.275631	14.762995	19.677469	16.678135	8.294829	7.242395	14.624492	9.678828	9.109893	12.970346	13.726289	12.059355	13.432364	7.27595	7.482145	8.936272	6.017552	12.537059	0	7.627051	11.729025	0	14.285161	16.881077	4.657314	11.932279	5.674434	5.073013	10.742594
mRNA::NW_015449930.1:6087951-6091915	172.28929	140.430547	116.827548	208.624739	122.724913	119.22435	134.853063	110.453321	140.313026	139.88887	181.453499	171.595979	187.920519	167.58116	149.527188	90.687616	130.254614	148.150637	137.263603	86.78176	88.926626	89.914865	83.675108	137.819686	109.967789	122.410635	170.094947	154.562041	108.498434	120.001243
mRNA::NW_015449930.1:6092160-6093121	717.842555	1078.858584	1222.647358	5.856706	958.40048	639.238206	1406.08567	1157.912529	1698.132732	1832.705569	1401.368299	1628.460437	1498.368047	1467.435802	1197.847426	1865.149961	1171.417623	1085.892754	1188.344632	133.067444	134.132586	129.618256	136.712786	1932.023392	1602.246582	743.572416	841.095565	1160.745176	1762.45637	985.540384
mRNA::NW_015449930.1:6095854-6107018	0.320339	0.096407	0	0.329795	0.294541	0.449649	0.000005	0.264187	0.076052	0.074641	0.224564	0.072039	0.166789	0.122402	0.063183	0.110189	0.462975	0.086305	0.043907	81.72154	79.036414	79.023395	81.086515	0.022542	0	0.063101	0.30987	0.26703	0.603529	0.188723
mRNA::NW_015449930.1:6097480-6107018	1.262397	1.224976	1.188041	1.536165	0.364383	0.68957	1.940986	0.569912	1.423503	1.162897	1.204155	1.348211	1.126493	1.479034	1.102476	1.800483	2.483652	0.93909	0.713286	0	0	0	0	0.850044	1.212121	0.761302	1.35602	1.189222	1.12584	0.861292
mRNA::NW_015449930.1:6101525-6107018	2.868241	4.085223	1.943397	8.021122	3.275787	3.763049	1.733281	3.058802	7.609455	8.526996	9.621378	8.006993	9.087093	9.192264	5.412447	4.019878	4.954074	4.643365	4.021011	3.670666	7.506566	6.031905	0	3.066275	1.608815	4.132789	7.10787	3.809465	6.109516	2.75099
mRNA::NW_015449930.1:6107699-6123744	18.279192	24.121563	18.678865	20.499443	18.586992	13.967951	12.539147	16.632739	31.099209	31.228242	29.225204	26.952138	28.779945	25.75695	25.478315	22.478782	25.820399	24.5856	3.990669	83.193198	83.104531	80.686523	80.424919	5.195204	12.310852	25.988312	32.619288	18.632084	31.239776	15.974748
mRNA::NW_015449930.1:6113359-6114831	160.358355	129.21891	156.775979	118.625917	145.475352	179.265777	205.701899	177.487958	185.900722	192.978393	176.022152	197.161557	198.02038	185.850666	117.308035	181.156551	176.121083	131.667266	209.507412	0	0	0	0	232.730869	165.490268	122.735979	128.783475	184.251099	121.656763	154.095521
mRNA::NW_015449930.1:6115513-6116885	47.643702	63.436606	56.238191	24.373501	59.18673	73.152676	69.986042	63.837737	94.556727	99.069331	86.620878	101.336716	92.641821	101.631265	50.249904	104.65838	131.928599	111.330546	69.300644	0	6.341038	0	0	89.938638	91.937211	56.661493	40.905826	109.069325	111.089873	68.757211
mRNA::NW_015449930.1:6124937-6126371	191.307618	213.940633	238.645675	130.335063	176.756143	173.526618	159.817711	227.019927	259.064841	261.151114	249.999383	254.380833	249.746026	278.771231	194.949012	238.708466	267.598886	189.799338	175.153254	131.419205	160.907727	143.607265	125.715842	210.377798	184.527561	225.737042	204.81953	292.226154	262.396749	220.82679
mRNA::NW_015449930.1:6126307-6128960	50.947113	37.699965	22.200062	12.465538	17.90429	15.520531	18.152522	24.04392	38.041074	36.730785	28.930508	30.717677	35.060058	28.701392	28.746682	14.085144	36.510754	17.562168	25.661988	76.068207	76.749987	77.261164	84.328828	21.240458	23.405424	24.082878	23.130827	18.071194	18.342185	17.805278
mRNA::NW_015449930.1:6129052-6132472	1.781109	19.339443	60.322489	13.897616	29.066209	20.690821	30.52058	31.118912	77.951795	84.702143	61.280403	60.933103	62.459064	56.942808	60.708275	58.695891	12.73601	47.440057	13.784167	82.686166	85.858186	79.989898	70.337486	21.664298	22.138315	37.839312	71.376995	29.183394	46.365814	58.625069
mRNA::NW_015449930.1:6132547-6134553	0	0	0	0	0	0	0	0	0	0	0	0	0	0	0	0	0	0	0	0	0	0	0	0	0	0	0	0	0	0
mRNA::NW_015449930.1:6132547-6134540	16.35533	12.034991	15.131984	0.731433	1.71721	4.011035	7.773443	2.17274	2.182149	1.745387	2.202856	2.591848	2.437746	2.595141	16.024571	18.119206	10.191552	0	0.581978	29.323123	18.948738	29.641821	20.647843	16.229242	0.591206	0.589554	16.016885	22.888331	21.524948	13.713956
mRNA::NW_015449930.1:6137388-6138162	0.800677	0	0	5.34794	4.570606	0.957544	0	2.889726	1.437674	0.507823	2.538299	2.239623	4.851603	1.499626	0	0.418245	1.280933	2.479238	4.040424	6.815265	17.791128	0	13.070844	0	6.416577	2.418388	0.31793	0.260228	2.243772	0.728773
mRNA::NW_015449930.1:6139489-6140656	0	0	0.52239	0.454359	0.165079	0.242777	0	0.066524	0.310747	1.051024	0.205364	0	0.154953	0.390181	0.171931	0.587012	0	0.254534	0	94.296977	93.434595	103.783554	86.202768	0.115123	0.306058	0.783937	0.363542	0.138463	0	0.285532
mRNA::NW_015449930.1:6141005-6142729	11.399958	18.564723	31.892632	20.340879	11.131863	8.804951	16.564615	17.49174	12.50898	13.674593	15.644832	18.084789	18.089488	15.671826	35.226561	23.712948	20.943763	2.668207	15.913707	85.238158	99.58781	80.090109	84.136868	26.704476	11.979595	12.420389	34.624527	7.140254	10.697201	23.721731
mRNA::NW_015449930.1:6144473-6146461	21.402554	15.827793	8.735323	0.373047	2.14397	2.694596	2.999248	9.063347	5.891227	7.502094	25.106841	5.043565	7.686908	28.461227	6.499186	7.122242	25.08884	2.103587	2.138495	94.830547	101.08408	97.408607	99.090379	3.144398	3.620464	14.37721	6.195237	2.93092	39.729834	11.33381
mRNA::NW_015449930.1:6147783-6151219	0	1.154991	3.067331	0	2.023198	16.012559	0	0	0	7.54891	0	0.864788	0	2.611682	0	3.731726	5.800619	0	1.277112	90.59611	88.501909	91.104824	86.860261	3.147634	0	1.853158	6.590345	0	0	6.701746
mRNA::NW_015449930.1:6147783-6151176	0	0	0	7.802317	0	0	0	0	0	0	0	0	0	0	0	0	0	0	0	0	0	0	0	2.084422	0	0	0	0	0	0
mRNA::NW_015449930.1:6147783-6151175	55.920006	45.025845	41.231596	110.897309	54.46077	29.747564	58.120391	54.765092	48.556237	34.361587	58.318292	40.340657	43.886528	56.873557	48.347859	42.010215	38.864635	62.701805	55.780057	0	0	0	0	57.361919	54.086905	38.667638	62.01627	49.461739	30.105268	43.644095
mRNA::NW_015449930.1:6154103-6158931	6.486142	6.295486	7.142383	45.895959	9.840398	11.464105	8.576409	21.385291	7.735643	7.056506	9.23885	6.652272	7.748258	8.652537	6.818264	10.173942	12.527332	28.378747	7.842904	80.628615	83.841427	82.208975	84.980899	10.968243	20.782946	6.203662	6.49203	6.423878	5.734564	6.994747
mRNA::NW_015449930.1:6160004-6162619	8.421532	4.975445	4.863283	34.421202	4.630573	9.656915	4.294209	15.651946	8.139259	7.897521	9.89702	6.496773	7.70949	9.299155	6.713688	7.111494	15.480935	36.790681	9.229409	94.611782	88.800581	92.271389	90.220241	7.755266	16.084941	6.849494	6.397186	10.88154	6.969908	7.473224
mRNA::NW_015449930.1:6163471-6170561	19.637775	30.175578	17.748829	25.46918	18.747531	14.198249	0	37.297171	24.720909	27.849148	29.467316	27.633397	29.937354	17.439529	68.57482	21.975494	29.237802	82.563765	9.177281	33.192467	83.351038	89.200807	79.731448	11.894372	17.362257	19.561453	37.200927	15.0851	20.588716	32.281292
mRNA::NW_015449930.1:6163471-6170560	53.70806	67.004443	44.308606	55.826625	48.685229	41.168996	62.412703	11.22439	59.941806	61.223113	59.475795	63.235729	64.117827	56.561106	25.9535	46.743304	54.64881	22.31523	25.561736	56.494722	0	0	0	28.024113	41.802692	52.68879	68.433329	55.0078	63.819578	0
mRNA::NW_015449930.1:6171783-6174720	286.507953	226.287252	314.089069	457.529851	207.104251	258.123195	213.602823	396.983976	121.177395	109.448315	269.352187	210.243301	227.55705	302.564798	304.193533	137.393391	153.911029	275.510312	291.373383	97.001018	84.888801	90.592408	85.318835	339.500286	296.875827	180.834738	283.143244	296.94911	74.229985	342.177504
mRNA::NW_015449930.1:6174855-6178268	103.795692	131.237909	105.877495	173.932078	116.427481	112.391018	133.082573	113.684347	127.315127	126.459588	139.801704	141.037166	137.91513	133.649459	135.097391	124.300603	105.148332	198.109739	177.093218	80.830419	78.376306	83.570021	80.862366	185.214488	162.32141	121.065049	145.716439	188.347578	100.283812	112.653619
mRNA::NW_015449930.1:6177961-6182939	0.552827	1.090301	0.810218	3.138648	1.762571	1.100915	0.834096	1.251496	2.635536	2.080003	0.907602	0.800633	0.965925	1.617464	2.265111	2.224182	2.960456	1.381657	0.481783	81.935742	80.089019	78.504769	79.830786	1.146259	1.559157	5.117401	0.981141	1.028177	0.840941	2.0246
mRNA::NW_015449930.1:6183110-6191783	3.570274	2.910048	2.797317	20.938796	2.527446	4.831706	3.783821	3.233752	4.093267	2.825483	7.431617	6.329574	6.606411	7.120826	3.877476	3.508649	9.005835	3.389451	3.148812	81.554777	75.678234	77.495353	76.56886	3.136635	2.849678	4.683375	3.344843	4.473348	3.866733	3.603501
mRNA::NW_015449930.1:6197499-6199726	58.536601	41.325314	43.31039	40.103113	42.712634	54.67703	38.556005	31.475317	62.214136	51.861015	53.161884	46.126451	50.65014	52.816014	46.973086	24.369712	27.859927	44.885452	57.006925	112.87458	102.758037	90.529451	93.726804	49.318223	32.192665	25.51335	44.003357	15.122764	9.218246	41.85835
mRNA::NW_015449930.1:6200738-6201676	86.212025	99.611021	117.454895	24.270526	57.727541	97.30851	70.452572	120.55791	159.073973	190.807893	131.574818	124.486425	130.534851	117.190798	112.598295	174.219992	197.043576	119.966365	60.687721	117.671045	105.116229	112.543962	107.751771	67.532705	126.939112	83.11174	94.714995	38.355101	219.031063	181.527549
mRNA::NW_015449930.1:6201751-6202631	56.005216	53.403172	56.757666	20.352318	33.61778	59.666407	41.227715	74.065779	91.85454	104.611366	73.72257	76.746313	67.608666	72.985746	54.887019	65.654214	72.26124	47.475712	49.058939	101.571502	99.000463	103.869834	100.483456	45.26109	54.415296	57.503185	50.132209	38.70121	84.924355	68.774529
mRNA::NW_015449930.1:6202616-6204255	49.630797	72.899956	65.670571	21.402677	54.490682	49.563341	62.364933	72.456507	102.590599	110.71434	88.096473	102.450643	92.994053	93.114854	81.056672	76.467242	78.682575	74.570558	65.05711	89.976052	90.036835	91.631948	85.966476	92.839885	71.634912	74.150268	61.887757	82.415869	88.986656	54.282228
mRNA::NW_015449930.1:6207368-6209250	0.631458	4.598986	4.280203	12.2136	8.939462	12.584333	14.628099	5.314463	3.220085	2.319031	6.872009	9.098177	5.322899	3.673663	15.99716	8.358545	1.453313	13.391832	3.912959	55.618728	49.386776	30.269442	57.615206	12.628321	2.795226	9.807513	15.556344	7.79175	1.843397	6.933137
mRNA::NW_015449930.1:6207368-6209078	90.000802	106.182586	108.076726	97.149332	81.212609	84.197906	85.351613	117.791255	162.806123	166.964436	132.068786	129.218331	133.297498	140.643396	79.405806	133.058235	141.062183	81.637646	105.300428	35.126214	48.214584	66.439327	26.46712	93.277911	101.559854	92.027633	78.185412	114.3566	121.559851	110.260718
mRNA::NW_015449930.1:6209172-6213571	20.834435	33.653801	16.433519	16.090493	38.876886	39.290742	65.776037	8.804223	35.576254	39.908594	30.93282	37.597521	45.066608	25.35308	64.702691	24.714784	18.328152	76.83787	44.614783	59.728011	57.598562	51.56145	67.782123	34.466364	20.313188	58.974733	33.259716	63.999806	35.787297	8.585954
mRNA::NW_015449930.1:6209369-6213571	35.332902	37.792271	39.647163	13.584852	13.231095	16.875156	0	34.291512	52.086672	50.09645	49.007613	45.491901	42.423648	45.839615	10.262054	23.284853	44.765327	0	14.215629	24.579098	26.726855	29.725561	11.97446	34.870568	45.138271	0	45.020778	0	30.827242	27.35978
mRNA::NW_015449930.1:6213857-6218574	19.899765	22.014902	18.415882	77.352796	18.324745	12.965011	20.453831	22.081137	28.744969	27.857067	30.51848	29.019548	29.847339	29.630689	23.311094	17.696154	16.584801	25.13145	18.695415	87.129873	88.189165	86.934227	87.387542	22.002714	19.835361	14.855805	19.590108	24.791655	19.596614	15.916754
mRNA::NW_015449930.1:6222085-6223789	3.054961	1.155751	1.543388	9.320803	0.743307	1.569676	1.462633	1.291347	0.939735	0.624267	2.559086	1.443507	1.843433	2.685743	0.634293	1.470506	5.081803	1.053433	0.426892	102.857988	93.365442	95.775765	115.331473	0.910949	1.095126	1.290092	1.656515	1.263558	0.720195	1.405067
mRNA::NW_015449930.1:6230210-6232978	1.966566	1.679155	2.307742	15.024094	1.679716	1.583316	2.007896	1.392682	0.66141	0.476286	2.839791	4.288551	2.651535	2.951939	1.019328	2.11285	3.490626	1.802761	0.899159	97.854902	90.696687	97.680003	83.337543	1.16161	1.904934	1.781056	2.240615	1.090935	1.879144	1.16251
mRNA::NW_015449930.1:6240209-6241029	74.399894	66.256694	76.455372	69.584272	71.310743	115.698368	84.589851	127.927166	123.633519	128.077168	118.304791	109.440167	109.501839	118.327085	64.403093	96.74766	143.267275	104.131558	86.457437	129.037903	110.691951	110.001645	117.678889	80.772681	107.556741	96.945481	55.197997	96.898904	84.487952	80.937746
mRNA::NW_015449930.1:6241218-6243832	1.351194	2.77372	2.291619	4.760855	0.926498	2.436323	0.859231	2.098291	2.693815	2.683294	2.649236	2.137608	2.103469	1.940701	2.046964	3.557262	7.980475	3.556254	1.698587	86.881551	84.392254	84.039868	90.882579	1.056959	2.768127	2.263733	2.15807	2.27853	4.009436	1.948842
mRNA::NW_015449930.1:6245170-6246562	55.422186	91.917995	72.855741	100.01134	68.777094	37.725065	32.140823	45.910624	82.45043	85.67719	86.15351	101.194339	104.026435	83.289979	91.970707	97.412548	122.073427	95.722029	23.995957	75.413861	73.400431	77.950995	77.004274	44.799585	64.152804	104.667311	106.177181	38.854862	103.634127	63.222097
mRNA::NW_015449930.1:6246548-6248496	7.412785	7.858183	7.962159	5.213279	7.949612	11.417692	4.923456	14.328887	14.475877	15.102677	19.670411	21.64048	20.425353	18.745231	9.806853	11.503167	16.242625	13.707129	5.291059	75.500818	84.87177	89.921496	81.894842	7.997903	8.039125	6.293897	10.318227	8.009341	12.749311	9.567351
mRNA::NW_015449930.1:6255257-6260009	44.47661	38.591836	61.616634	24.022999	23.897726	25.38553	36.702524	33.518361	55.984425	58.181589	20.096369	40.091531	34.098404	25.74857	48.742951	53.569837	64.476712	20.944194	27.190833	85.844265	84.646209	82.7573	80.005651	16.841099	36.046491	25.171072	43.730614	19.166841	78.718401	32.604313
mRNA::NW_015449930.1:6255489-6260008	21.418958	41.822227	0	24.108324	37.967744	24.416816	33.833162	17.238278	42.665871	48.124972	73.798077	50.701829	63.504217	60.580904	41.987237	0	0	76.94761	26.171417	0	0	0	0	54.660992	31.081745	36.14058	42.511389	67.59231	0	20.010583
mRNA::NW_015449930.1:6260162-6264953	6.166505	6.205974	4.185882	13.068174	6.682734	6.09797	4.108185	3.773782	8.230694	7.785817	8.783306	6.524429	7.970495	8.013206	7.302163	6.472041	10.910743	9.164739	4.563502	82.617331	81.652499	78.436714	74.979543	6.197754	4.260385	7.115645	6.583338	10.104419	5.154415	2.715299
mRNA::NW_015449930.1:6266062-6271398	0.812945	0.483279	0.349372	3.954391	0.435588	0.414371	0.961535	0.74783	1.072887	1.201481	0.897644	0.67631	0.469926	1.022718	0.351913	0.500475	0.469657	0.239848	0.826653	163.52602	153.912744	157.970105	136.496583	0.450793	0.499075	0.598406	0.74065	0.53099	0	0.633667
mRNA::NW_015449930.1:6288813-6307473	2.429962	2.882604	2.608097	10.925963	1.904759	1.893649	1.142264	3.252492	3.660091	4.020892	4.110152	4.373744	4.262102	3.8108	1.976046	2.701446	3.539358	1.525814	2.122395	74.894416	93.251348	77.744122	83.026585	2.106556	1.08518	2.727285	2.525553	3.201654	3.305721	1.406518
mRNA::NW_015449930.1:6307607-6310691	19.560004	22.469229	23.51877	11.510531	23.5996	20.233427	21.957599	27.768363	46.243826	46.349066	43.697501	39.921651	41.462604	45.849681	20.455389	28.926632	36.342742	22.678753	14.07855	86.427343	80.04441	82.181072	78.103625	24.277383	22.031691	21.805801	20.045769	19.90041	18.461143	26.224425
mRNA::NW_015449930.1:6310824-6313658	77.589661	111.158487	101.584744	28.788749	83.641334	98.344255	100.788546	125.920254	197.63396	207.919342	152.535554	160.6012	161.245258	146.235237	124.668519	136.028726	153.780774	149.993101	101.739439	86.686818	80.389946	83.061307	86.315064	115.102659	142.091556	103.863387	115.614839	91.945096	158.97278	110.689586
mRNA::NW_015449930.1:6317923-6340269	0.119095	0.08315	0.119934	1.297005	0.223728	0.228713	0.043197	0.164283	0.191669	0.090534	0.353702	0.190865	0.23021	0.269649	0.133782	0.210682	0.733162	0.108056	0.111082	78.81444	73.766732	76.831863	68.906351	0.154742	0.049514	0.236446	0.164525	0.141673	0.164073	0.144554
mRNA::NW_015449930.1:6352340-6371733	41.030343	32.457303	17.247017	54.880536	26.764443	6.879157	5.675888	2.625402	3.27202	0.803316	7.663303	4.632566	5.244474	7.166729	5.392193	20.662501	42.181357	12.319505	0.53757	58.416334	87.790007	103.238824	57.737932	1.484506	3.236811	36.538223	28.35558	6.984648	38.401581	27.381052
mRNA::NW_015449930.1:6374607-6376277	269.329348	316.855319	431.565191	481.004118	294.524664	370.261176	289.894443	442.063776	409.753448	411.414318	449.106135	407.206574	419.162137	469.291646	306.544064	306.118536	363.218302	260.776896	487.307445	97.808315	83.424845	94.517151	98.109334	391.489573	319.787517	305.609789	304.168013	286.260088	227.510924	352.059853
mRNA::NW_015449930.1:6377067-6378966	0	32.818794	3.590198	0	0	0	0	0	0	0	2.475935	0	0	0	0	13.310469	36.087185	0	0	98.579581	98.025617	96.040888	96.571336	0	0	0	9.688725	0	0	0
mRNA::NW_015449930.1:6377067-6378952	14.707087	0	26.738653	5.273422	28.531403	22.176253	33.367663	31.330897	43.270244	49.156996	49.699343	57.037136	54.255771	51.719893	33.684913	25.234968	0	41.531904	31.466571	0	0	0	0	30.198003	27.951825	41.68326	21.048106	37.5793	48.574245	19.588577
mRNA::NW_015449930.1:6381500-6385436	72.243153	95.844545	73.70741	86.067585	86.991588	74.993737	84.616333	66.306026	116.407782	115.794389	102.864119	113.328535	109.029116	95.788586	96.010318	88.469899	87.600128	117.872911	82.34609	87.550028	82.034743	82.901157	82.8365	95.624509	87.073952	83.181604	95.542052	102.869696	86.073129	51.99661
mRNA::NW_015449930.1:6385550-6388775	42.003812	38.450521	39.47632	16.929877	41.725425	45.621888	33.306282	37.449488	39.657763	40.49523	50.297792	52.183929	52.035423	43.033569	43.229834	24.939881	45.878499	32.639905	33.587343	90.634547	87.085226	89.022335	82.628674	29.339614	32.349704	36.588113	45.990758	42.333428	46.917778	30.138215
mRNA::NW_015449930.1:6389960-6401843	0.000002	0.000001	0.000001	0.783489	0.000002	0.000002	0.000009	1.183124	5.326488	7.393667	5.510737	5.044357	6.910069	3.326933	30.746158	0.000001	0.000002	0.000002	0.000001	82.771168	73.309858	72.020456	75.739638	0.000001	0.000001	19.433856	19.617398	12.597308	0.000002	1.54377
mRNA::NW_015449930.1:6389961-6401843	0.000002	0.000001	0.000001	6.149862	0.000002	0.000002	0.000009	0.000001	0.000001	0.000001	0.000001	0.000001	0.000001	0.000001	0.000002	0.000001	0.000002	4.746848	0.000001	0.000002	0.000002	0.000002	0.000002	0.000001	0.000001	0.000002	0.000002	0.000001	0.000002	0.000001
mRNA::NW_015449930.1:6389962-6401843	4.085723	7.122631	1.504878	14.330208	7.697997	3.26619	24.0372	0.000001	0.000001	0.000001	0.000001	0.000001	0.000001	0.000001	0.000002	0.24096	0.000002	14.302596	2.659587	0.000002	0.000002	0.000002	0.000002	0.4952	2.40049	0.000002	0.000002	0.000001	10.225628	0.000001
mRNA::NW_015449930.1:6390683-6401843	51.394168	49.322534	46.72221	87.229993	35.818827	43.822445	14.542268	39.622111	48.761047	48.484382	68.404207	61.13566	64.22143	63.145249	71.756031	51.382557	72.220527	34.434757	8.309783	0.000001	8.20269	12.511771	0.000001	5.002205	19.491364	55.162516	97.035257	23.324052	61.921704	24.435807
mRNA::NW_015449930.1:6406897-6442621	1.531353	1.98051	1.580261	2.829633	2.047164	2.083998	1.610023	1.717376	2.94882	3.198158	2.719532	3.244875	3.258302	2.856594	1.789762	3.560114	4.981602	2.696945	1.536144	66.598731	68.097744	67.256971	69.862244	1.60427	1.740582	2.246324	2.227146	3.919716	6.11995	1.902773
mRNA::NW_015449930.1:6448516-6450894	7.063408	6.650827	9.136331	2.609756	3.153842	7.429269	6.254129	2.793971	4.925455	5.62114	8.170659	8.234616	9.202082	9.877643	5.487515	7.058519	9.173636	2.287627	6.246736	93.384042	102.01954	88.331003	88.214369	3.495424	4.385354	3.396931	5.10509	8.866849	9.030856	3.710632
mRNA::NW_015449930.1:6462422-6464486	167.882864	68.066751	66.833087	22.019747	215.430304	17.776395	97.293946	19.524154	4.335146	4.75728	4.94466	3.298997	3.723982	4.200944	9.746559	56.098308	10.423685	113.514904	268.51744	99.347692	98.020979	93.206505	86.130755	162.792916	13.453547	37.988583	22.160101	109.020958	7.784951	34.483715
mRNA::NW_015449930.1:6465507-6467874	0	0	0	0	0	3.925066	0	0	1.402349	0	0	0	0	1.41775	0	0	0	0	0	103.852208	112.864707	103.489559	97.447306	0	0	0	0	2.235707	0	0
mRNA::NW_015449930.1:6465535-6467874	46.139306	55.157786	46.746027	20.629053	43.464733	29.307369	42.699963	51.011845	78.252818	84.21447	64.732748	72.373786	70.669616	65.013329	52.007403	66.149921	62.819702	57.726528	50.668174	0	0	0	0	63.525497	58.19237	50.517125	49.28323	75.977021	67.696844	41.922906
mRNA::NW_015449930.1:6469466-6477849	22.855573	16.1333	16.373641	0.480829	18.162786	12.506498	12.001916	18.46397	40.747976	41.066107	32.470899	30.830069	38.40783	35.181728	26.328024	9.703706	20.728111	15.063876	7.404112	81.291335	81.319423	84.865063	78.487185	9.797398	8.754094	26.693856	24.084419	15.438752	13.907729	7.80981
mRNA::NW_015449930.1:6477966-6480325	14.877638	16.985008	14.53302	22.19518	8.878831	14.43302	5.829269	7.516929	15.147889	16.412328	12.081006	13.770674	14.267514	10.551723	13.018817	15.508066	30.578358	11.247259	6.98759	86.534602	87.136046	93.71362	90.620431	3.526721	11.196538	13.024135	11.212039	23.258585	19.013201	6.772908
mRNA::NW_015449930.1:6480631-6516812	0.151715	0.153836	0.151374	0.698421	0.103369	0.244184	0.111402	0.13637	0.157297	0.091345	0.134073	0.126978	0.167871	0.159441	0.094708	0.168748	0.389503	0.082908	0.102474	69.412756	75.752356	77.678447	71.64314	0.121992	0.089377	0.258537	0.209683	0.18366	0.123191	0.123107
mRNA::NW_015449930.1:6524932-6526156	119.91838	113.370512	139.375232	160.703867	107.415806	158.846977	145.199658	175.136401	164.22522	163.279812	172.656436	134.496876	142.618691	158.515878	134.290537	135.972865	154.298433	123.071424	153.347745	92.527551	92.19955	90.99543	97.293696	139.022923	122.675374	107.522685	104.616572	146.067049	94.884099	138.604589
mRNA::NW_015449930.1:6526129-6527799	45.505548	59.301477	59.347416	13.344472	45.629052	38.24225	45.061312	65.481293	82.062063	82.312349	71.047045	71.386243	74.601781	69.128762	56.454386	75.607137	88.937565	55.615926	49.845714	87.017582	86.229041	85.332099	83.901428	56.998196	63.145631	40.131605	52.146545	60.292559	58.90776	57.126467
mRNA::NW_015449930.1:6527894-6529868	88.593412	137.217996	120.666173	28.196165	96.969412	67.728187	77.467252	106.69299	167.906516	158.187191	162.368099	187.310717	182.382328	166.748503	102.736108	153.454876	187.385115	139.689533	63.962562	100.952133	98.337811	97.712716	106.045593	93.768939	123.451862	122.397652	114.993756	169.332065	149.39525	100.801699
mRNA::NW_015449930.1:6536848-6551376	1.566568	2.871711	1.410609	0.942794	1.293936	1.302719	1.879226	1.279166	1.942214	2.05971	1.365813	1.52889	1.531096	1.436402	4.240143	4.129048	1.902965	3.048536	0.515944	83.150693	81.848434	83.096087	83.628002	4.215583	3.108114	0.76215	3.683842	5.468075	4.379403	2.004809
mRNA::NW_015449930.1:6552709-6554785	58.439941	78.963003	75.282429	21.940105	65.646388	71.595069	76.138732	93.365618	113.168062	124.583069	95.341532	107.307477	98.517054	103.906131	80.613899	83.239074	93.015192	81.275587	70.978767	90.750194	89.864978	105.984838	109.05744	85.632379	77.810437	57.678351	76.931177	79.248155	79.139992	76.310415
mRNA::NW_015449930.1:6554837-6558255	48.165245	64.485499	63.963337	11.785492	38.677753	39.252354	22.039796	63.954497	95.726017	98.244529	76.095569	72.225996	72.190842	67.289841	66.248266	108.778731	117.668798	47.536692	18.651779	92.160448	91.882207	92.41898	98.095817	15.594658	44.349833	69.142116	55.31411	31.074256	69.270379	58.478884
mRNA::NW_015449930.1:6558327-6560708	32.269621	52.08287	49.908339	12.877735	40.943583	45.822646	55.240858	53.709091	67.707041	73.964262	68.033051	68.98529	67.669443	67.101891	61.698506	60.48718	70.506695	63.659101	36.84694	93.251431	101.036879	90.278484	103.033835	58.940148	56.290693	53.596268	59.20478	53.856295	84.844682	39.614747
mRNA::NW_015449930.1:6561423-6563139	43.694246	37.900276	41.75079	93.330652	44.456362	44.963708	22.462791	47.364521	56.764019	52.210057	60.661176	56.769918	60.368612	61.324856	32.177732	39.885475	58.613949	27.588726	41.912165	107.827026	109.836416	110.344036	121.462295	23.926226	35.999765	41.439232	31.113396	31.147887	29.704489	39.760983
mRNA::NW_015449930.1:6564186-6566832	64.383578	85.202641	74.432593	17.428178	56.103938	50.930281	71.990272	77.257584	113.516931	121.101456	110.07954	119.098194	116.746835	111.651528	73.817044	81.783078	96.345487	82.561692	64.23638	95.090806	100.969619	93.357727	101.256345	96.25921	72.435937	83.066229	72.208902	98.119427	83.646792	42.042862
mRNA::NW_015449930.1:6566903-6568251	1.199422	5.12771	4.77463	3.90077	9.68655	29.014603	27.237752	9.661295	0	0	0	0	0	0	11.024195	33.726264	35.043777	29.354161	0	0	0	0	0	9.991868	11.101226	0	7.179866	19.460401	20.209033	19.69368
mRNA::NW_015449930.1:6566903-6567826	70.556859	84.165821	87.87334	57.658998	63.158352	80.741649	57.877887	112.547493	33.88233	32.428133	39.170916	44.083273	40.027765	43.510008	68.420568	194.730571	161.112998	98.97349	23.6682	29.275935	27.47225	30.014207	33.525706	89.200528	96.966774	22.016495	76.325604	104.512257	240.068167	95.81152
mRNA::NW_015449930.1:6568277-6569775	239.747078	279.796071	337.663729	77.095272	251.581818	281.03441	225.213782	428.010952	598.436178	593.510266	440.177	432.695019	448.321457	455.65839	266.937255	313.500623	334.028176	185.972574	297.612068	86.416711	92.336502	99.137226	99.150355	479.138096	259.265128	246.941599	260.01431	271.218896	307.58769	340.338482
mRNA::NW_015449930.1:6570154-6572032	59.658103	79.057356	68.651393	65.857647	58.823615	64.704111	52.868831	85.937288	155.494854	170.623168	128.411432	126.727542	129.734711	126.130439	72.463849	88.413387	79.914621	57.674064	133.140263	168.892348	162.936677	179.189113	185.920911	65.083755	76.883505	97.558587	80.80868	77.666873	87.84945	73.030081
mRNA::NW_015449930.1:6573164-6574976	62.778583	88.916789	71.851566	17.558242	61.626473	54.685817	69.530572	74.981221	123.110665	122.550571	90.369501	104.144655	99.874109	96.60389	68.975426	108.396141	109.325047	79.402459	57.636521	117.702286	116.396786	111.766645	118.199965	85.866776	80.374837	100.270942	66.347643	98.779884	103.205277	54.609939
mRNA::NW_015449930.1:6576179-6579384	24.864075	28.105059	23.201466	8.223128	21.161014	28.112075	24.395967	25.316123	47.408237	50.024464	38.572313	38.606242	39.972878	36.035982	28.458952	32.628094	42.030983	37.015925	19.899976	90.921681	93.174024	92.683959	101.894153	30.041613	26.121059	23.070856	28.66328	29.276732	36.211813	21.293202
mRNA::NW_015449930.1:6581761-6584396	92.254262	156.668932	115.242931	78.135793	114.420317	87.465575	102.560935	126.80238	145.927539	149.345418	147.693928	166.917565	162.45791	149.965028	161.20063	128.845248	126.152818	140.655139	114.954086	103.725999	98.694227	104.190098	113.208891	122.313753	107.3228	89.633722	134.656492	139.528706	131.72121	89.469476
mRNA::NW_015449930.1:6586082-6588839	33.652613	54.788423	35.462318	35.148523	42.235946	32.827095	35.101006	27.741658	65.562041	65.786595	55.377991	54.684117	61.808201	48.569655	53.122814	48.470598	46.343596	65.156938	33.580115	104.250868	107.307674	103.30792	113.513003	47.685427	40.882617	57.127559	65.95639	63.942522	62.290465	18.21664
mRNA::NW_015449930.1:6589149-6591406	5.445846	9.070118	11.575199	6.9762	5.577823	7.499203	8.163312	22.067725	15.70587	11.964171	13.662302	18.877382	19.458359	21.260805	14.532069	34.82388	17.612592	5.85438	12.729008	92.338281	96.936854	96.595911	99.920754	9.504119	10.284666	9.684474	14.144128	10.759302	53.023179	12.834772
mRNA::NW_015449930.1:6589338-6591406	82.757133	92.905276	72.595349	26.32953	61.923265	71.619487	66.27098	77.599888	153.925958	170.753612	101.914287	112.141645	104.685527	101.996639	98.167457	96.6468	93.357904	98.128053	79.196053	0	0	0	0	88.629641	93.426704	79.2695	80.853584	134.78133	78.803993	47.539437
mRNA::NW_015449930.1:6593862-6595028	0	0	0	0	0	0	0	1.731466	0	0	0	0	0	0	0	0	0	1.019447	1.251389	0	0	0	0	0	0	0	0	0	2.34512	0
mRNA::NW_015449930.1:6593864-6595028	1.232623	1.039962	0.698414	14.013896	1.655919	1.218659	6.269047	0	0.779352	0.677791	0.961473	1.681712	1.554122	1.40913	1.035211	1.412909	1.593145	0	0	101.757527	95.498282	97.214092	120.105679	0.461303	1.151335	1.572971	0.546201	0.694813	0	0.573067
mRNA::NW_015449930.1:6594997-6597296	93.620696	120.137179	117.493423	54.401101	94.445079	93.254388	95.22554	121.061562	170.603376	177.493955	159.620614	151.087062	159.733234	155.435634	117.665315	109.784195	116.942366	94.878066	100.564973	84.890006	87.961352	85.48072	97.328503	92.859231	94.388262	95.378961	112.450199	99.985555	111.663807	109.663528
mRNA::NW_015449930.1:6598901-6600912	8.214569	4.147214	5.484685	16.94529	6.350281	6.005083	3.547452	8.174755	5.651503	6.808821	10.364305	7.757826	8.852381	12.234947	4.678534	5.028915	10.558505	3.659532	5.686032	101.812953	102.461554	101.150462	111.708214	3.46522	4.711411	5.65975	4.34194	5.712675	3.895669	5.614327
mRNA::NW_015449930.1:6604171-6615608	0.000002	0.000001	0.000001	0.000001	0.000001	0.000001	0.000008	0.000001	0.000001	0.000001	0.000001	0.000001	0.000001	0.000001	0.000001	0.000001	0.000001	0.000002	0.000001	102.505439	43.794772	208.244363	146.100504	0	1.845157	0.000001	0.000002	0.000001	0.000002	0.000001
mRNA::NW_015449930.1:6604172-6615608	0.117642	0.444357	0.655261	1.366093	0.100834	0.41187	0.171858	0.234734	0.123896	0.153041	0.501279	0.172807	0.090859	0.433494	0.079487	0.085185	0.255767	0.071593	0.082348	0.000001	0.000002	0.000002	0.000002	0.106069	8.06804	0.129686	0.201537	0.249671	0.523534	0.176176
mRNA::NW_015449930.1:6617171-6618480	9.930752	11.768166	10.95432	29.117205	9.645678	14.130939	12.623889	17.342584	9.990011	11.238401	15.081509	12.301293	10.698138	10.784994	15.192593	27.26919	37.940595	14.848289	10.599021	106.025498	108.092262	100.371528	109.058849	14.360746	10.857301	4.078234	8.589118	17.629958	17.282648	20.987876
mRNA::NW_015449930.1:6626857-6628699	45.784232	59.09358	54.180325	12.914902	43.965639	48.127847	40.977651	63.708234	85.948224	88.428443	69.80942	75.079227	68.319548	79.572405	57.716951	73.460105	74.585617	58.831897	63.288986	99.316338	101.941093	96.709975	101.024242	63.013198	50.519982	47.971783	50.392804	80.361388	73.005229	49.013015
mRNA::NW_015449930.1:6629412-6642555	2.880426	5.305047	5.63671	1.281672	5.161522	5.844737	5.060183	7.083314	8.389371	9.760514	8.122329	8.93514	8.874536	8.656139	7.152198	9.161831	11.195829	6.449183	5.023954	80.590895	77.736938	79.922395	79.607323	9.911139	5.493362	4.707352	6.69065	9.314114	9.653045	6.299586
mRNA::NW_015449930.1:6643005-6644747	12.212706	21.59974	17.697086	41.287911	14.085791	26.898724	26.998297	22.594771	31.969811	30.109409	33.568911	22.248159	26.375099	29.288905	24.492786	27.721687	41.328745	31.592122	17.051444	93.818864	102.969282	96.152443	99.111986	23.903592	22.20702	32.596488	25.982419	21.14715	22.715329	21.486067
mRNA::NW_015449930.1:6644774-6648361	71.518331	70.794693	68.343397	84.856727	67.45887	70.313778	79.596759	81.818502	94.34898	96.589453	102.991214	101.991607	101.668898	99.81554	79.743231	81.626629	91.503419	90.789329	105.935657	82.968172	81.336107	86.979508	80.820141	92.406094	82.915731	68.860777	90.145746	121.923808	111.479206	67.648314
mRNA::NW_015449930.1:6648541-6650739	8.487325	10.136512	9.526687	1.950304	7.834973	5.38007	6.35363	16.864155	11.343217	12.478525	14.176508	11.744119	9.821308	14.097174	7.103432	9.357909	14.550242	11.920866	4.499898	93.754837	95.001207	90.349672	99.089537	14.965196	23.362331	8.605745	9.678799	10.217952	6.594405	8.171586
mRNA::NW_015449930.1:6651867-6654938	0.599495	0.927121	0.563904	0	0.723435	0.34815	0	0.110084	0.436802	0.576051	0.471298	0.194088	0.204679	0.413781	0.53381	1.093074	4.132283	0.22125	0	89.249748	95.795815	90.607464	95.159242	0.320656	0.076669	0.359114	1.003631	0.421833	0.436425	0.739277
mRNA::NW_015449930.1:6657040-6658143	814.455479	590.484454	858.572927	309.349224	516.824119	811.689648	413.699395	1181.280425	927.471164	1005.725681	1116.880326	1065.605892	1097.722028	1146.944919	648.501767	611.097949	758.176287	583.866473	1071.585481	135.777385	155.361332	153.770482	139.92477	643.319341	805.464252	731.782813	644.704591	577.413338	589.415671	680.285446
mRNA::NW_015449930.1:6658613-6659708	405.012636	489.638335	728.950339	229.778036	443.740683	941.42453	460.395908	721.200049	575.947205	650.617891	582.146219	568.926128	560.043904	631.25304	686.342288	671.957461	1087.051445	499.11761	500.79641	74.029017	52.606681	48.637178	71.552636	512.63822	501.127501	456.335316	623.236045	674.176108	598.483666	825.380036
mRNA::NW_015449930.1:6660504-6663595	86.050462	108.741409	98.299463	226.874398	96.435757	93.785287	81.596306	109.38105	142.602461	145.498855	131.684526	138.86747	132.137448	138.445981	95.341895	155.652076	147.033972	93.04202	85.347712	94.250392	95.675989	95.296216	97.663976	76.549348	124.204303	128.322948	96.189118	109.46762	136.990803	110.446766
mRNA::NW_015449930.1:6664367-6666949	60.429153	79.6656	75.559863	43.182965	52.848801	52.680746	67.13472	76.404586	91.716753	91.860416	81.51163	86.63198	84.448216	77.619629	74.858195	59.391698	68.5662	78.026812	56.960895	89.340374	86.492771	91.775335	95.939454	61.205545	53.828682	53.459761	69.89588	59.468376	63.109741	69.27745
mRNA::NW_015449930.1:6670012-6671850	47.137554	92.988015	46.809839	32.330989	97.311451	0	116.302307	149.565087	171.552088	173.591501	166.594453	180.643337	191.146523	173.449675	0	165.103583	86.130588	0	120.614429	104.881458	101.072936	101.854602	108.489334	0	143.3498	116.713722	60.533334	50.849772	212.4926	57.165501
mRNA::NW_015449930.1:6675592-6682910	21.672031	33.921359	25.774546	16.527976	23.461753	11.314624	15.908944	22.808761	27.798686	28.013097	25.897422	28.257851	26.828378	23.563563	23.787769	23.567729	24.714479	20.433213	14.204277	85.155685	88.510282	89.77058	83.356356	21.968144	23.206571	21.725381	22.160411	31.567021	23.960023	9.24118
mRNA::NW_015449930.1:6689135-6720642	0.171006	0.221478	0.087703	1.011131	0.255589	0.323711	0.207146	0.121963	0.33567	0.320288	0.211217	0.269953	0.291982	0.185443	0.338134	0.132448	0.309015	0.431438	0.163655	77.637624	77.098927	78.764862	74.656597	0.079203	0.29334	0.399307	0.459848	0.344603	0.71872	0.036452
mRNA::NW_015449930.1:6689135-6711947	1.053417	1.498051	0.881945	2.904568	1.826779	0.322159	1.729647	0.558675	1.466903	1.706081	2.483022	2.121032	2.160589	1.757189	1.145318	1.31929	1.287415	1.077199	0.746477	0.0001	0.0001	0.000108	1.286542	1.244866	1.81407	2.225995	2.853266	1.243508	0.800339	0.719403
mRNA::NW_015449930.1:6689135-6709481	1.086115	1.694573	2.042107	0.000034	1.574711	2.581651	1.916003	2.633565	5.257562	5.520848	1.05738	1.70222	1.777581	1.896777	3.454687	3.651486	4.665487	2.862456	0.993893	0.000058	0.000058	0.000062	0.000062	1.206742	1.564859	0.90227	0.94828	2.250839	3.616152	2.702226
mRNA::NW_015449930.1:6725200-6726001	186.612816	128.328238	171.58675	246.051528	172.59654	194.708859	169.625523	276.569576	241.357116	238.621989	255.100523	221.809949	228.905443	273.046058	153.19984	190.37319	247.587235	89.466582	263.090775	114.732132	119.343927	101.571966	103.656001	194.514303	171.046631	159.197169	144.597489	196.63062	142.975922	158.55651
mRNA::NW_015449930.1:6726053-6726767	138.656793	137.32913	143.818659	106.941233	141.456721	253.167965	176.830472	192.033958	219.319422	231.671029	222.956954	212.280594	218.326136	239.390577	184.096239	205.617245	242.774252	159.412694	217.93457	109.197481	170.146658	120.119152	105.106396	183.235571	145.644855	116.925417	139.117856	178.825406	172.429348	250.320122
mRNA::NW_015449930.1:6727703-6732728	2.00727	3.638638	3.062978	0.993597	1.854627	4.703853	3.284181	2.728252	4.006073	4.536503	3.585947	3.125047	3.442091	3.819021	7.908861	2.510397	4.469867	4.009757	2.062115	86.461268	81.614529	84.536555	81.23446	4.465802	4.068429	1.608442	5.601671	4.529472	6.176541	2.147594
mRNA::NW_015449930.1:6727703-6732303	0	0	0	0	0	0	0	0	0	0	0	0	0	0	0	0	0	0	0	0	0	0	0	0	0	0	0	0	0	0
mRNA::NW_015449930.1:6727703-6732268	0	0	0	0.982694	0	0	0	0	0	0	0	0	0	0	0	0	0	0	0	0	0	0	0	0	0	0	4.837373	0	0	0
mRNA::NW_015449930.1:6740669-6743194	19.383714	14.397133	12.917946	64.953853	23.673773	34.837691	25.069989	12.777264	14.594644	12.973275	11.355631	10.036055	11.146501	12.110406	15.70285	19.605676	25.11045	15.415202	21.413065	116.745239	105.942771	119.791071	116.03647	13.807676	14.783885	13.193689	15.752597	23.763036	16.772658	18.944218
mRNA::NW_015449930.1:6743458-6744989	775.50665	660.923275	1065.815395	440.599025	1127.290728	317.911769	755.375463	561.521706	453.847853	440.05196	398.596603	370.976752	372.438757	427.434514	386.569826	219.48404	129.242459	568.987995	1108.064324	116.254828	121.516654	125.158256	106.008504	1309.505865	238.097758	235.559874	433.264394	725.503142	172.989331	955.019547
mRNA::NW_015449930.1:6757521-6765730	0	0	0	0.16185	0.106627	0.280202	0	0	0.02207	0.075049	0.091143	0.04824	0.160409	0.048904	0.222073	0	0.166862	0.059523	0	79.153924	69.599123	71.322365	76.463034	0	0.08517	0.264728	0.054878	0.300339	0.057242	0
mRNA::NW_015449930.1:6760002-6765730	0	1.325294	0.458897	0	0	4.823972	0	0	0.336168	0	0	1.576648	0	0	3.974547	0	0	1.076281	0	0	0	0	0	0	0.207288	0	0.922754	0	0	0
mRNA::NW_015449930.1:6760119-6765730	3.435573	4.983848	3.369176	6.916935	3.94721	0	1.45714	5.874936	5.963156	6.809954	7.260219	3.850253	6.383407	6.898833	0	2.61099	6.374904	4.074241	0.21037	4.009672	21.167206	21.088726	4.283805	0.30836	1.719079	6.231078	5.540278	3.644081	2.566897	2.834552
mRNA::NW_015449930.1:6765827-6768417	23.928465	35.92	33.826673	22.920414	30.547083	27.263283	33.878621	42.179757	56.958907	63.453379	49.65973	45.197881	48.778973	54.423914	31.027622	44.174339	53.365746	53.656181	30.934544	86.94451	85.941035	87.50813	77.422171	49.070578	41.541544	28.493058	35.095838	40.682037	50.557305	32.762742
mRNA::NW_015449930.1:6783289-6784084	0	0	0	0.36077	0	0	0	0	0	0.853803	0	0	0	0	0.892347	0.197601	0.594555	0	0	24.968867	43.313047	44.781924	22.496829	0	0.124385	0	0	0	0	0
mRNA::NW_015449930.1:6816992-6818884	0	0.054111	0	0	0	0	0	0	0	0	0.538207	0.24803	0.043712	0.220664	0	0	0	0	0	72.014204	2.785096	0	20.120341	0.549081	0	0	0.105467	0	0	0.20637
mRNA::NW_015449930.1:6820886-6824018	0	0.156535	0.087196	0.076254	0.435933	0	0	0.431094	0	0.098089	0.065909	0.023753	0	0.025319	0.104455	0.33201	0.886419	0.144218	0	74.483262	63.355076	74.757709	63.316814	0.018465	0.10009	0	0.122877	0.247584	0.071165	0.115729
mRNA::NW_015449930.1:6836796-6869899	0.475598	0.140065	0.203558	0.620023	0.102145	0.096635	0.142736	0.110874	0.084523	0.037022	0.126448	0.103252	0.103127	0.148769	0.040644	0.115962	0.198204	0.084611	0.031136	106.363489	87.645119	93.108163	82.310274	0.05393	0.054511	0.130074	0.098818	0.183441	0.110351	0.234478
mRNA::NW_015449930.1:6865572-6867203	0	0	0	0	0	0	0	0	0	0	0	0	0	0	0	0	0	0	0	3.175443	2.104348	5.432351	6.317794	0	0	0	0	0	0	0
mRNA::NW_015449930.1:6892337-6894209	1.274014	1.314109	0.91319	0.26569	1.528403	1.516765	0.647385	3.195868	6.972591	8.631076	2.685063	2.342918	1.813977	4.064799	0.660434	4.805854	3.165019	1.334277	0.573281	112.693742	102.246039	107.626456	96.771313	1.438535	0.792302	1.602286	1.920604	1.350773	1.414074	0.731536
mRNA::NW_015449930.1:6894244-6898249	7.60708	11.154278	12.313314	6.270357	12.43005	8.304916	8.957984	17.488132	24.431029	24.292726	20.793435	19.887537	20.490781	24.790646	14.559451	22.451567	27.387146	10.391839	7.491968	102.383122	85.159076	88.764609	93.643174	16.655195	8.283159	11.263	14.529855	17.77167	15.164752	9.590845
mRNA::NW_015449930.1:6904779-6909481	10.173358	9.512983	10.243918	14.022432	12.351839	13.226347	10.372993	6.913853	6.05896	6.983556	5.739664	5.372523	5.430203	6.116998	7.450123	6.697227	5.189098	6.465204	4.655097	77.147121	72.495563	69.290936	71.266678	6.907926	4.198381	5.044525	11.093523	6.265456	7.408122	10.002854
mRNA::NW_015449930.1:6917667-6926115	0.137559	0.033463	0.072614	0.626982	0.038752	0.184812	0	0.076198	0.017781	0.008691	0.108412	0.126182	0.035396	0.071634	0.072449	0.051687	0.096997	0.049072	0.087444	79.057091	76.530281	79.135946	72.157344	0.045572	0.062099	0.088452	0.088094	0.1281	0.172767	0.070249
mRNA::NW_015449930.1:6948657-6951582	0.285074	0.292805	0.642342	5.083165	0.512431	2.286254	2.253232	1.057241	0.421998	0.106839	0.474593	0.161235	0.794057	0.172097	2.157588	0.767804	0.628367	2.819273	1.72044	66.473182	63.013623	63.681231	61.380298	0.948631	0.608995	0.334785	0.740108	3.388002	0	1.923939
mRNA::NW_015449930.1:6949880-6951640	120.042932	63.605083	89.348051	188.451923	84.693108	67.718784	48.381518	157.388037	28.803038	18.880572	95.878406	69.362601	71.622767	114.234794	95.100476	23.261119	41.41273	73.591268	98.832743	46.182228	36.427819	48.286715	48.6545	148.195067	68.177517	75.871883	84.124806	68.30383	11.078246	73.473582
mRNA::NW_015449930.1:6952941-6953622	2.175482	2.272221	3.037147	9.575828	2.617353	2.442423	0	2.159611	1.888036	0.904018	3.080539	3.221091	4.189088	4.094527	1.139784	2.243427	4.877295	1.903302	0.718384	205.7545	231.053646	215.95093	198.103094	1.292915	1.844585	2.242138	2.439788	2.540309	7.395672	3.188877
mRNA::NW_015449930.1:6955781-6963286	2.285007	3.781285	0.687994	4.784066	4.696152	1.877465	7.017439	1.063802	2.297261	2.987836	2.259968	3.08118	3.186679	1.959611	7.985013	0.776418	0.4005	9.219116	4.197662	83.383893	66.883707	68.77606	76.649813	2.011121	1.945112	4.466332	8.878899	10.628475	2.446132	0.543495
mRNA::NW_015449930.1:6957235-6963286	62.424943	59.935363	41.145447	42.427951	33.657732	31.956891	28.792897	16.706681	27.736866	26.548728	33.40901	30.462608	35.091601	28.575831	33.125047	17.907282	18.679108	28.64702	26.817219	0	18.170419	12.35287	0	20.214274	16.915888	27.650971	46.937052	35.411083	22.543326	15.335942
mRNA::NW_015449930.1:6965076-6965703	0.497465	1.400493	0.59832	8.459309	2.20119	13.728072	0	1.67314	1.417725	0.847076	0.632357	1.975139	0.588808	1.772324	3.486891	3.124849	4.705066	2.257883	0.543903	104.786807	98.703819	109.496244	120.684928	0.397946	2.939362	1.080451	2.327915	2.586704	12.252464	0.4913
mRNA::NW_015449930.1:6966253-6969540	38.238486	38.245912	31.950147	50.140301	51.342582	41.614037	42.135244	9.47463	9.504662	9.174435	11.573243	8.818635	10.010688	11.538257	25.645312	22.083217	12.456074	28.733519	47.180347	91.535077	82.10374	86.165458	77.398177	36.647594	18.723817	23.307728	28.611939	20.957082	9.71436	27.069851
mRNA::NW_015449930.1:6969586-6970664	0.680247	0.518473	0.191358	1.372529	0	0.274708	0	0.146932	0.34321	0.414022	0.151421	0.804215	0.342269	0.258485	0	0.651069	0.587396	0.574947	0	118.794034	125.445	122.600393	106.995828	0.063559	0.421895	1.387673	0.796617	0.464998	16.988699	1.274278
mRNA::NW_015449930.1:6974673-6992814	10.639288	11.988621	9.101036	24.984981	8.89658	11.478026	9.342195	9.836685	11.031859	12.20471	12.579659	12.926077	12.732009	12.135303	11.848128	15.504584	19.730572	12.026312	5.811024	25.330827	24.597696	25.138727	21.751528	6.060279	10.173143	12.124135	13.085168	12.196771	16.45366	7.348128
mRNA::NW_015449930.1:6975651-7002213	1.138154	2.283187	1.095089	3.514693	1.863304	1.958603	2.434364	1.080859	3.248348	3.037857	2.730194	2.451781	3.017987	2.274797	2.74976	1.687059	2.129383	2.645606	1.957193	60.021254	59.593707	60.111353	58.093072	1.909254	1.770766	3.090008	3.213294	3.234833	2.56594	0.727412
mRNA::NW_015449930.1:6975651-6992814	0.000015	0.000008	0.000006	0.000008	0.000012	0.000011	0.000064	0.000004	0.000006	0.000006	0.000006	0.000006	0.000006	0.000006	0.000011	0.000006	0.000008	0.000014	0.000009	0.00002	0.00002	0.000022	0.000021	0.000005	0.000006	0.000011	0.000014	0.000009	0.000012	0.000005
mRNA::NW_015449930.1:7008040-7015909	0	34.774159	22.833921	0	0.000063	0	0	2.723316	36.061669	11.846773	11.486003	33.39067	11.739016	5.229882	32.388588	19.829497	0	33.440846	1.650427	83.421306	79.090518	83.441961	75.770131	5.9459	22.109123	0	9.828115	0	0	0
mRNA::NW_015449930.1:7008040-7015908	24.499164	0	0	13.82207	24.717758	17.501832	23.247316	17.033646	4.079744	28.914298	25.349907	4.12569	28.30417	28.043911	0	0	17.351138	0	14.967716	0	0	0	0	15.979253	0	24.879547	27.089359	28.051937	27.318928	11.929326
mRNA::NW_015449930.1:7020779-7023115	2.022952	4.406241	5.207322	2.122426	5.596331	22.446227	11.917836	3.803424	8.091546	7.689799	5.702418	5.541682	6.759838	3.520629	8.498982	8.472487	8.874158	15.257319	7.366775	86.113243	87.796412	64.865393	73.351411	4.45275	5.378924	9.061447	5.20724	13.560956	4.76096	8.516445
mRNA::NW_015449930.1:7021400-7023115	52.512469	47.60765	48.55537	36.691472	32.907728	35.005976	42.607152	53.909205	49.803396	53.243533	69.73617	66.302312	68.240013	69.758798	29.80553	40.65147	70.75056	29.526233	34.449488	17.526647	13.752608	34.671871	18.798384	33.315228	45.826377	45.923793	41.349635	27.561608	44.869541	51.15303
mRNA::NW_015449930.1:7023450-7025502	194.126102	215.507416	243.37166	181.787867	162.058323	184.461711	174.101576	214.152871	261.577955	263.630996	240.386227	248.891919	250.191138	229.42688	162.687241	258.40088	322.016749	187.147127	230.347572	94.145595	97.024978	98.729435	96.687443	166.696568	201.650105	177.492724	180.530081	228.499579	214.292466	322.517285
mRNA::NW_015449930.1:7025860-7028822	18.083842	21.63055	17.210239	13.146912	17.237512	14.591374	18.182594	20.443978	35.508053	35.126692	25.138152	24.366791	26.418641	23.098995	26.787031	28.706232	34.807829	30.59655	14.412626	101.499639	109.018705	106.963826	98.481998	24.599231	26.330316	14.993355	27.95728	30.884281	45.511588	17.732707
mRNA::NW_015449930.1:7028928-7036144	36.58591	37.756843	28.476647	30.491974	33.278342	21.985953	31.041799	31.790505	48.168027	46.203545	50.347131	51.581662	53.992349	47.646038	45.076713	25.252295	33.185134	40.926787	24.487044	84.368537	80.05384	80.318089	77.323509	30.454264	31.295351	28.016991	46.024396	38.109501	43.85805	26.583793
mRNA::NW_015449930.1:7036585-7042756	0	0	0	10.92594	0	0	0	0	4.020765	0	0	0	3.549442	0	0	0	0	0	0	84.095729	85.004565	83.1789	87.046548	0	0	0	0	0	0	0
mRNA::NW_015449930.1:7036585-7042755	0	0	0	0	0	0	0	0	0	0	0	0	0	0	0	0	0	0	0	0	0	0	0	0	0	0	0	0	0	0
mRNA::NW_015449930.1:7036585-7042749	1.52541	2.066081	2.178779	0	1.741659	11.677228	1.481786	2.637568	0	4.221343	4.795613	2.840878	0	9.161263	1.082672	3.889855	6.674615	2.362693	1.057186	0	0	0	0	1.452063	1.694034	10.172485	1.307365	2.872212	2.333054	1.604275
mRNA::NW_015449930.1:7048771-7050436	50.578006	58.750854	55.789628	25.038612	46.765749	59.134913	62.582802	64.40321	84.379221	92.803326	78.559321	81.717891	78.151391	78.66531	61.12171	86.835755	103.336827	82.510354	62.018164	88.208161	94.756741	77.070813	108.411049	73.818056	73.621703	45.676171	53.776684	72.917408	95.133534	60.999842
mRNA::NW_015449930.1:7066590-7077074	0.128561	0.152119	0.108204	1.061021	0.155404	0.184366	0.094052	0.116044	0.206655	0.146324	0.254401	0.161855	0.212772	0.165082	0.115902	0.124163	0.264068	0.254628	0.500122	74.442444	76.021773	74.063057	67.996808	0.073034	0.064016	0.283481	0.159116	0.102408	0.3751	0.056192
mRNA::NW_015449930.1:7080224-7086391	8.820974	2.494035	0.956535	4.107921	0	0	0	3.02254	0.041589	0.03381	0.222973	0.04087	0.082889	0.139079	3.13751	2.165745	1.207164	3.219735	0.135784	22.519843	20.479167	22.016283	21.327663	3.529504	2.212431	0.065232	3.202186	1.724198	4.50351	0.029336
mRNA::NW_015449930.1:7081089-7111928	0.944107	2.399249	2.603857	1.254685	0.810138	1.51126	2.119595	0.583332	2.037275	1.79675	4.235811	3.623198	3.883798	3.954593	0.134466	1.145288	1.305854	1.265203	3.371279	50.851326	50.279007	61.342498	45.573209	1.29269	0.788124	1.837608	0.298068	1.830892	1.083724	1.786889
mRNA::NW_015449930.1:7105124-7111928	3.854055	2.56667	2.626554	2.009849	9.963793	3.158714	0.169173	3.310959	0.932622	0.36585	2.250698	1.911577	2.404659	2.22096	2.52336	0.371455	0.406168	2.66622	1.328373	6.652732	9.688613	9.050049	10.047413	2.620134	1.446714	0.377329	4.072165	1.316796	0.251826	0.054916
mRNA::NW_015449930.1:7093531-7095297	0.677376	0	0	0	0	0	0	0	0	0	0	0	0	0	0	0	0	0	0	0	23.003362	0	0	0	0	0	0	0	0	0
mRNA::NW_015449930.1:7097181-7103573	8.041256	12.142272	16.423856	4.105732	9.350268	4.119175	2.659722	3.126351	0.823992	0.666693	1.519524	1.024689	1.476259	1.653857	8.828658	4.3484	5.411289	8.254066	0.660994	4.646938	3.17283	5.823678	4.02331	9.071886	4.312747	0	9.059871	7.750736	5.872098	2.264387
mRNA::NW_015449930.1:7114327-7122019	66.295076	80.164529	64.921143	63.182948	65.464382	54.563405	57.505999	69.756813	94.60974	100.30497	120.107061	115.962776	119.965306	117.765397	92.147578	78.973336	89.197	102.808594	42.8336	80.317038	81.213993	83.817974	76.540721	57.249012	71.589182	87.410848	104.014562	97.626186	77.081337	48.677775
mRNA::NW_015449930.1:7130395-7134956	7.042199	11.032738	7.236101	12.162153	17.16354	16.574442	11.06895	5.812245	19.91896	22.262676	16.897707	13.122519	19.564298	13.747257	24.05295	8.585099	12.424475	15.602254	15.233205	76.880611	80.242195	77.164164	76.674384	9.683785	8.50934	24.063017	13.825177	35.818937	16.373306	12.183691
mRNA::NW_015449930.1:7130737-7134956	13.894872	13.26958	11.840169	18.370557	6.901055	8.38043	12.307796	18.351937	14.933905	12.535049	24.020127	25.463093	22.209142	24.297726	4.987452	20.573851	29.191523	17.549147	0	0	0	0	0	11.876245	15.526616	0	19.283278	3.026345	25.301129	12.945847
mRNA::NW_015449930.1:7134998-7135879	146.037503	150.164297	143.526343	230.072985	144.068006	230.993298	223.366277	181.043957	268.06449	261.571219	270.334034	229.383059	245.723989	261.626423	158.777627	264.760428	266.762745	287.865482	236.992797	99.826992	92.145042	86.365533	84.804371	211.311062	234.728354	152.885489	141.087432	182.785188	197.122529	223.068265
mRNA::NW_015449930.1:7135943-7137061	91.932515	89.899343	100.017565	42.656912	97.545674	115.940885	108.140081	135.016598	181.447376	185.744789	172.358765	166.228799	148.407029	163.631687	107.041563	133.655677	152.630644	172.783494	93.143363	98.594425	106.41254	104.320327	99.665033	100.839433	94.202974	100.321841	91.78658	107.826805	238.000015	108.006524
mRNA::NW_015449930.1:7137443-7138236	40.764035	30.430065	39.139751	19.992877	41.442909	68.531957	68.654947	73.437964	21.556186	22.960671	23.068064	30.231654	26.815134	30.668388	66.587075	88.705418	90.746161	83.03343	10.387658	107.841767	58.339315	80.02361	63.10579	28.227574	53.821923	22.942666	48.148794	14.556509	19.833871	89.656218
mRNA::NW_015449930.1:7138470-7139742	62.474569	78.044178	85.732201	45.815559	65.081757	80.702664	80.084698	92.111893	142.850833	160.539617	120.911607	102.058713	104.432715	116.008741	75.666986	124.755056	144.081673	104.039347	80.386335	96.409975	99.543397	94.950856	85.050518	102.569332	95.887872	66.466909	80.206706	97.033704	137.732783	98.285433
mRNA::NW_015449930.1:7139766-7143538	1.974033	4.33026	2.282066	1.18496	1.416593	1.959842	1.245544	2.161794	4.493239	4.703163	3.679538	3.593154	3.921717	3.749859	2.42452	3.231257	5.794147	1.887264	2.352919	75.344739	77.55258	71.814333	74.783823	2.162634	2.761022	1.57244	1.136126	1.519433	3.499959	1.42247
mRNA::NW_015449930.1:7141730-7142459	49.747463	37.590783	55.182757	19.073584	31.663252	74.55735	29.425618	63.707005	120.234725	114.151866	53.39956	55.221544	57.51932	55.167025	45.653884	73.359082	75.005551	84.1805	22.717596	0	0	0	0	26.939333	59.331497	39.708178	54.049129	36.207785	74.479398	76.681678
mRNA::NW_015449930.1:7145932-7147426	1.324146	1.765564	1.306938	5.297672	2.097848	1.36098	1.745509	2.765287	0.576514	0.44718	2.480782	2.277341	2.642813	2.22321	2.489208	2.15249	1.940835	0.716493	0.999998	51.182277	45.330754	36.265987	33.694083	0.765454	1.139926	0.926959	1.232749	1.094183	1.526174	0.964848
mRNA::NW_015449930.1:7149660-7154710	2.77761	3.422209	3.390719	3.068847	1.234109	1.279605	1.633247	1.96953	1.641787	1.826833	9.724828	8.54338	9.071559	9.978129	7.587291	2.17737	2.355982	3.436679	1.219746	37.464995	44.680879	21.277869	35.145133	0.894339	7.620438	14.209351	10.520236	2.042252	1.902548	2.110929
mRNA::NW_015449930.1:7151623-7154710	0	0	0	0	0	0	0	0	0	0	0	0	0	0	0	0	0	0	0	0	0	0	0	0	0	0	0	0	0	0
mRNA::NW_015449930.1:7151630-7154710	0	0	0	0	0	0	0	0	1.511996	1.13578	0	0	0	0	0	0	0	0	0	0	0	0	0	0	0	0	0	0	0	0
mRNA::NW_015449930.1:7156023-7158706	0.463373	1.403897	1.611305	0.314655	0.06434	0.488823	0	0.101969	1.368585	1.014344	0.78014	0.365018	0.414796	0.598813	0.248432	0.349945	0.591293	0.086231	0.084618	34.691037	26.649234	3.542672	14.798934	0.524499	0.177417	14.744402	0.144759	0.786359	1.692556	1.341745
mRNA::NW_015449930.1:7159123-7164832	0.137036	0.062778	0	0	0	0	0	0	0.129919	0	0	0.046826	0.52229	0.353024	0	0.070847	0	0	0	71.088811	56.494591	52.269791	51.235612	0	0.147134	0	0	0	0.644554	0
mRNA::NW_015449930.1:7160120-7164832	0.698479	0.755499	0.607457	1.250989	0.391763	0	0	0.098162	0.431833	0.56301	0.566996	0.672183	0	0	0.175804	1.326825	2.021478	0.067127	0.118114	0	0	0	0	0.130238	0.180089	0.171303	0.576432	0.086424	0	0.128122
mRNA::NW_015449930.1:7162551-7164832	0.943585	2.182398	2.179286	3.68453	1.111615	0.494472	0.506004	3.11063	0.885819	1.61395	8.522978	8.704516	8.321014	10.127256	0.80377	3.859544	5.626375	2.565247	4.245586	0	27.329172	9.315909	18.193056	0.696038	0.573853	1.070009	0	2.35515	1.902538	3.979832
mRNA::NW_015449930.1:7168066-7185424	0.120856	0.370214	0.364441	1.115661	0.279448	0.306954	0.503185	0.446166	0.874693	1.051863	0.590441	0.52109	0.484083	0.498577	0.285324	0.488662	0.770713	0.326249	0.406591	71.162442	70.639245	71.644601	66.043068	0.174846	0.268459	0.245975	0.328984	0.556325	0.541974	0.378483
mRNA::NW_015449930.1:7185567-7247595	14.319652	4.243914	4.702957	3.546138	5.789601	4.699531	30.78887	5.587131	27.491497	28.168305	7.609075	6.874219	5.960672	6.433419	4.776632	5.744764	6.765655	34.974678	20.066656	145.450598	142.805395	134.604424	125.490125	9.237525	9.226275	122.810036	21.735261	2.836405	714.970335	3.999419
mRNA::NW_015449930.1:7248829-7250557	83.629154	82.993656	74.590366	26.128174	77.65849	85.470987	65.339632	158.09419	139.77851	141.211075	124.655288	141.553751	135.870213	128.13205	106.420912	156.062776	135.823271	88.526512	73.268392	96.180051	96.009249	96.779976	102.51013	100.025572	110.421829	84.552905	72.235925	139.580858	306.42661	99.166286
mRNA::NW_015449930.1:7252428-7253823	112.522529	93.541952	91.317626	71.960538	107.827683	132.259738	111.396105	200.042628	246.259001	279.466671	197.75117	204.84633	200.253192	197.543165	123.997452	161.827254	212.53228	158.205596	114.312019	103.955781	104.23104	104.029397	94.132641	138.020404	153.428007	96.37068	110.235266	138.428712	283.851518	145.810993
mRNA::NW_015449930.1:7254163-7259321	2.948477	4.004746	3.584229	3.009492	2.900714	2.110306	1.995138	3.505719	3.823933	4.457892	6.396508	5.044857	4.588597	5.865157	2.979473	6.548408	6.29531	2.736824	1.943343	81.333574	80.000829	81.217149	79.148088	2.650515	3.648802	3.366087	3.469928	3.877984	6.628538	3.250947
mRNA::NW_015449930.1:7271672-7273570	430.780683	804.34241	830.204898	46.317822	863.503282	874.501475	1300.796987	1135.402514	1629.691852	1765.212559	1565.000971	1809.507731	1686.04083	1592.542201	933.045094	1752.427426	1775.58563	1457.211804	1326.539737	91.024919	93.380393	94.184918	90.720038	1592.473572	1526.362539	1234.641268	814.754478	1343.979987	1802.138464	904.651274
mRNA::NW_015449930.1:7273915-7276898	12.788347	16.15866	12.948666	11.362336	11.940805	15.192719	18.770392	14.108665	26.116644	26.100012	23.463428	26.209457	24.976373	23.510317	16.045214	22.997613	21.155652	26.38357	12.005445	71.500109	76.927285	78.836797	78.635445	16.955405	19.617849	16.625827	19.793126	16.344002	30.353175	14.172506
mRNA::NW_015449930.1:7276898-7278297	361.892649	254.256747	261.217523	579.604867	262.478418	302.959149	241.021473	375.503197	283.808795	257.451591	338.436222	289.211996	293.981029	354.718763	213.255652	220.420382	244.740248	266.942259	399.716187	84.894128	82.674139	78.390941	80.237826	293.997348	239.585083	267.802512	214.448226	226.52672	127.208927	303.81341
mRNA::NW_015449930.1:7278366-7284655	16.682352	24.370876	18.931805	23.674701	23.280257	15.67654	23.17795	17.80076	28.548202	30.457481	30.874569	30.701795	31.611346	27.813055	29.613808	22.194403	23.376694	26.821425	14.798367	65.40049	66.130894	68.703598	61.102276	21.324087	23.181377	24.387521	31.034736	27.105225	31.308102	14.13134
mRNA::NW_015449930.1:7282426-7285244	1.168068	0.256006	0.118624	15.070008	0.119449	1.728975	0.851608	1.939374	0.314536	0.227863	0.529073	0.20309	0.392575	0.858088	0.512932	0.439926	6.969436	0.142503	0.24151	43.372866	44.3009	45.867763	39.663651	0.037094	0.138234	0.455317	0.136844	0.478438	0	0.989299
mRNA::NW_015449930.1:7285617-7316656	1.275959	1.472086	1.286637	0.811133	0.912164	1.061788	0.959076	0.646618	1.795854	1.564697	1.067101	1.354613	1.296104	1.190169	1.770024	1.875844	2.996382	0.890187	0.22914	75.390562	72.265995	74.313582	69.754121	0.446017	0.839018	1.046528	1.459844	1.072076	1.96098	1.161552
mRNA::NW_015449930.1:7325794-7327772	25.875095	8.035413	11.361854	7.439785	19.404183	48.928256	13.280757	4.611144	14.561789	10.70849	37.310323	29.764808	35.82783	32.442676	6.979908	8.460749	12.432202	10.21062	6.751746	87.10567	85.571624	86.411017	91.469429	13.601642	6.45444	7.188199	10.750644	6.037885	5.778498	15.365394
mRNA::NW_015449930.1:7329698-7333621	50.856587	68.148906	50.768273	15.161438	50.428668	40.696781	70.639606	60.16818	91.132381	91.312577	74.344859	83.869944	83.348933	76.458222	69.961938	61.406079	52.703582	78.124934	50.40529	87.54312	91.916552	92.86457	82.047171	75.992084	71.056956	57.726891	69.623836	82.426448	69.873334	44.454403
mRNA::NW_015449930.1:7339957-7463721	0.004961	0.00761	0.002281	0.043115	0.022048	0.004925	0.006827	0.002838	0.006029	0.003224	0.007632	0.017361	0.004649	0.00471	0.012168	0.02248	0.122576	0.005213	0.002704	68.098404	65.663836	71.496023	59.398356	0.002416	0.000582	0.05791	0.01502	0.005215	0.072174	0.00521
mRNA::NW_015449930.1:7339957-7410325	0.087826	0.184072	0.16825	2.15137	0.086562	0.166667	0.055691	0.270328	0.083299	0.047443	0.188056	0.120533	0.133449	0.183848	0.236033	0.072144	0.141747	0.090286	0.065797	0.031646	0.042781	0.682192	0.011048	0.066718	0.038578	0.098816	0.127244	0.124342	0.063584	0.081883
mRNA::NW_015449930.1:7464084-7465903	70.40081	68.351565	83.538255	26.739497	66.78597	71.199466	53.736377	128.390287	84.940642	90.319594	87.797493	93.186635	91.205634	84.734503	103.715753	77.135163	123.356348	108.626168	59.089167	84.658184	87.855445	86.332687	70.516618	66.159385	81.570637	69.832295	93.705619	70.102608	143.710918	71.069506
mRNA::NW_015449930.1:7466024-7499971	0.121644	0.171503	0.139242	0.860763	0.107885	0.110699	0.003095	0.113649	0.072962	0.059217	0.179591	0.095987	0.109378	0.154876	0.060015	0.104996	0.226236	0.041049	0.057832	62.135765	57.519954	59.910222	51.796857	0.044297	0.053891	0.132539	0.137652	0.162841	0.16397	0.101865
mRNA::NW_015449930.1:7466024-7498714	0.000301	0.000192	0.000135	0.000209	0.000263	0.000134	0.051617	0.00008	0.00007	0.000078	0.000072	0.00009	0.000091	0.000075	0.000173	0.000164	0.000125	0.0002	0.000135	0.000456	0.000459	0.000491	0.000475	0.000088	0.000114	0.000269	0.000415	0.000208	0.000354	0.000091
mRNA::NW_015449930.1:7500252-7566295	0.019432	0.040326	0.020329	0.471748	0.122178	0.062734	0.003879	0.016948	0.022215	0.024141	0.0626	0.027988	0.029402	0.037573	0.030014	0.046282	0.223419	0.060098	0.03792	73.737422	71.612937	73.954349	69.419257	0.026974	0.01732	0.048989	0.061588	0.066017	0.081235	0.025309
mRNA::NW_015449930.1:7500252-7536389	0.805302	0.811681	0.97344	2.777723	1.016547	1.001932	0.003604	1.056662	1.851312	1.762889	2.150054	1.994609	2.147936	1.647855	1.709366	0.971902	1.479277	1.498214	0.252485	0.000716	0.000721	0.000748	0.000774	0.776113	1.213675	1.305273	1.374242	0.888812	0.799695	0.841355
mRNA::NW_015449930.1:7500252-7536387	1.631416	1.349027	1.503089	3.655451	1.689576	1.63468	2.190846	1.599256	2.625002	2.430108	2.818506	2.763676	2.892914	2.581934	2.218292	1.427918	2.031072	2.047301	0.720713	0.000716	0.000721	0.000748	0.000774	1.114709	1.740264	2.038894	1.921975	1.767769	1.877037	1.182741
mRNA::NW_015449930.1:7575177-7576054	62.25922	85.25373	85.253534	60.356135	60.259891	98.629293	88.871957	101.80869	156.229002	180.987118	121.589197	130.629058	116.595614	128.406483	102.377681	130.905691	188.108132	74.010997	101.40213	118.286993	106.543219	96.311566	123.887934	75.611838	82.860756	67.052437	74.239236	111.689502	139.105408	110.516071
mRNA::NW_015449930.1:7578585-7582183	36.000863	44.399531	42.853067	13.071277	21.589044	30.916484	26.136247	26.1911	54.684795	55.585094	51.558321	49.092281	52.501444	48.666154	31.325599	27.058737	39.319097	44.158875	23.568139	132.522133	122.216829	125.634182	120.032883	29.60978	24.939122	27.122125	33.031297	25.690132	27.264619	23.456733
mRNA::NW_015449930.1:7582862-7584521	21.330491	22.506411	18.168994	5.392523	21.453961	15.667176	20.455916	21.368211	43.310007	41.363627	29.80231	26.409844	27.853963	28.58633	20.318844	26.944716	22.467179	11.842937	18.362508	75.993205	75.179774	85.751115	77.412445	19.547336	19.037212	17.201041	23.522549	21.860966	24.856597	16.938786
mRNA::NW_015449930.1:7584664-7587917	18.772465	30.972408	28.395002	26.482494	22.189104	19.946933	17.655139	16.471906	24.414947	23.404588	23.238831	17.287432	17.216657	24.98841	17.477997	25.449397	20.464989	20.994616	23.345388	89.497913	78.959947	82.364885	77.648541	30.112946	14.872627	22.124767	19.835401	31.959846	28.592583	32.098787
mRNA::NW_015449930.1:7588032-7589971	11.098216	2.114234	0	0	11.633777	0	59.428821	0.945532	0	0	0	1.967645	0	0	0	0.617998	0	23.366585	32.30242	0	0	0	0	0	0	52.459156	0	0	5.533641	13.233924
mRNA::NW_015449930.1:7593675-7594053	163.405509	246.816625	294.468992	3.657757	72.542872	295.195692	264.536551	203.64815	261.881568	251.810167	143.424826	125.390051	134.721482	134.662846	168.05814	346.989402	310.75558	375.07343	117.121598	227.565177	189.44834	214.916131	223.812139	178.381771	182.7653	73.335745	142.20143	263.673491	688.996067	290.583186
mRNA::NW_015449930.1:7594107-7596043	46.934774	146.050907	147.427687	28.036208	41.617621	61.895381	0	85.262921	132.265922	137.82687	108.708567	102.435023	105.527136	110.464458	85.831328	105.426042	110.806686	63.178508	44.023521	172.08762	174.380979	168.359018	177.214558	79.096635	71.838581	28.991375	74.567393	89.194482	107.453119	69.31645
mRNA::NW_015449930.1:7596143-7599721	16.070266	11.912534	7.820858	8.420375	11.345654	3.940554	5.986702	16.689982	20.487578	21.447872	9.732497	10.647697	12.736346	13.08264	20.934351	7.253805	11.592567	14.359222	20.464439	67.303404	69.833325	64.980821	69.074327	15.188494	16.611651	7.129801	21.528763	13.410616	19.212696	11.054099
mRNA::NW_015449930.1:7600084-7603217	7.368625	11.294035	11.403456	3.007956	8.085019	11.307188	8.694653	13.626821	20.710512	20.244492	10.628102	12.240996	11.207107	10.61716	14.740742	22.479792	21.26334	11.973803	10.084196	61.423951	51.197366	58.252498	52.44469	12.590085	16.086863	11.734031	10.68576	18.033318	33.396663	16.697451
mRNA::NW_015449930.1:7601353-7604612	0.818623	0.769859	0.504169	1.337542	0.739364	0.37551	0	0.122659	0.300469	0.478584	0.33717	0.296064	0.234166	0.361446	0.6696	0.318714	0.303807	0.866051	0.269338	62.855316	63.654348	59.771462	63.168845	0.541826	0.374863	0.551485	0.869703	1.555753	0.731888	0.309781
mRNA::NW_015449930.1:7600226-7600598	106.518665	41.482083	46.576535	2.948871	18.358067	25.830793	0	89.131898	22.052448	43.710402	39.449287	52.569988	34.429496	36.482472	52.017597	100.867942	94.52288	63.490148	35.558383	10.960639	11.610489	0	0	92.956924	94.993124	108.070905	78.187346	49.894969	122.320122	122.911968
mRNA::NW_015449930.1:7604804-7606424	2.879266	2.576053	2.027147	0.233999	6.860219	2.59307	3.910046	2.335817	3.041533	3.765786	2.944722	2.516988	2.821628	3.163626	2.474835	4.450955	3.285384	3.054632	1.662505	94.253566	91.152968	88.144448	95.716519	3.555896	3.113723	3.474332	4.254687	4.307247	3.831782	1.993441
mRNA::NW_015449930.1:7606494-7608366	5.675153	2.190181	2.638104	128.66038	4.871783	3.033529	2.589538	3.84265	2.886741	1.553594	5.292299	3.26335	4.822525	4.824157	2.169999	2.040842	13.649146	4.136258	3.248593	101.569467	88.76035	102.828651	93.767615	3.759809	2.156822	3.02654	2.560805	3.30189	6.427608	2.873893
mRNA::NW_015449930.1:7609013-7657783	0.658598	0.82868	0.637268	1.004945	0.794673	0.774752	0.293926	0.65051	1.151511	1.327676	1.697082	1.707012	1.934561	1.595411	0.842557	1.188281	1.721186	0.756002	0.257037	77.64098	76.202427	74.961384	73.878467	0.495647	0.682053	1.029147	0.841317	0.794094	1.591662	0.752046
mRNA::NW_015449930.1:7658248-7659599	18.592804	31.410184	30.142359	26.353085	19.559201	17.225035	23.117933	31.999946	34.699285	39.769487	20.111448	19.53926	18.134955	20.701367	22.931388	50.38066	52.874049	24.282637	13.206762	92.419442	99.200802	95.387793	82.859418	28.598355	25.019592	8.240235	17.799138	26.20492	30.664298	24.609388
mRNA::NW_015449930.1:7660160-7663858	1.910114	2.432383	1.179651	4.611988	3.359019	7.948463	2.795635	0.521929	0.344889	1.889011	1.333333	1.952449	2.182608	1.411681	11.359335	0.690141	2.471724	5.226552	6.024528	89.385367	84.907186	83.750892	86.715929	4.500181	4.8337	6.725809	4.822492	7.855548	4.948516	1.271875
mRNA::NW_015449930.1:7660160-7663304	46.227739	57.038958	45.031892	44.955807	47.13108	48.801739	66.262192	52.142701	58.710945	59.345464	65.71204	72.572758	74.53084	67.333842	64.637623	60.04878	62.704599	72.121955	54.775914	0	0	0	0	72.977154	53.388379	57.256278	72.484455	74.990953	61.547013	37.920091
mRNA::NW_015449930.1:7664546-7667723	49.112308	44.834541	43.487148	100.686781	33.596317	35.494574	41.755642	36.275456	55.438075	56.317247	52.61204	49.123664	53.079683	54.304578	39.018382	45.145351	46.744473	40.651303	47.383631	90.263671	96.438258	88.328982	87.658553	41.05515	30.039512	42.180719	41.154855	41.707695	33.203067	20.504332
mRNA::NW_015449930.1:7669141-7670442	121.862089	139.250622	151.851756	72.359047	105.13241	129.135792	115.694452	160.738182	199.927141	202.200033	154.462998	157.328321	149.805945	155.937382	132.186497	164.266952	167.370931	112.01477	140.436477	94.07788	86.304442	81.310293	87.929853	110.776112	131.110632	114.778424	120.291101	128.962786	160.040133	160.283545
mRNA::NW_015449930.1:7670571-7674554	47.673347	50.752479	40.176567	73.310234	43.842569	49.564664	50.897578	37.932152	59.596554	50.995424	64.46146	51.204365	55.013872	64.464583	52.126018	31.857165	30.453732	53.157829	41.889902	93.332599	87.571161	94.129648	84.144661	38.586145	46.230052	57.577259	60.412039	53.85785	30.565821	49.464068
mRNA::NW_015449930.1:7675335-7677793	27.740984	42.152421	38.048625	19.603534	28.299205	26.93425	31.437154	31.540693	58.591727	61.73292	50.035222	42.638507	48.469695	48.707726	37.119418	43.988797	52.379598	44.842915	23.281138	86.961231	88.505682	87.031729	94.142013	26.258206	39.851557	34.11876	35.523806	44.295878	45.903719	32.190601
mRNA::NW_015449930.1:7678990-7680821	1.589363	0.185611	0.632539	23.741929	0.149784	0.520087	0	0.905618	0.606203	0.688108	0.476241	0.197079	0.411168	0.74909	1.144856	1.269737	1.727945	1.036064	0.616439	52.71794	53.800314	53.003477	51.190166	0.815207	0.153729	1.147016	1.06104	1.801208	0.792097	1.525103
mRNA::NW_015449930.1:7685379-7687901	0.961285	0.896248	1.093181	11.152987	0.926752	1.139524	0	0.730793	1.454695	1.068023	0.976246	0.432754	0.75903	1.142043	0.278772	0.853193	0.843002	0.876412	0.796456	109.456998	102.354168	109.709601	110.759533	0.2501	0.208564	1.046298	0.795919	1.247132	0.363144	1.682135
mRNA::NW_015449930.1:7689989-7692579	14.854919	22.526752	18.159582	4.107936	12.566415	19.449507	23.020089	17.672047	34.756684	35.385724	26.95196	32.067444	30.11732	26.791875	21.072926	29.161433	27.014799	35.321405	18.393513	82.852021	85.432508	79.332319	84.804285	25.875643	23.488038	22.992229	19.915197	24.511567	28.625652	11.92349
mRNA::NW_015449930.1:7692675-7694795	186.41945	103.628156	125.050289	83.396104	116.175226	120.15479	46.832023	116.541789	179.401043	184.84821	187.577867	182.796633	194.830536	178.917236	123.668697	123.8206	224.974268	99.845154	83.058778	110.866855	96.808263	91.092717	106.286034	78.674017	103.596475	93.299176	113.162164	73.530675	146.016004	113.317002
mRNA::NW_015449930.1:7695618-7697509	90.608348	154.49226	191.667658	163.499989	64.565086	203.410045	74.39241	207.940079	103.958294	114.349494	67.698726	94.642542	89.930969	79.399518	219.347605	174.093811	323.044015	139.569543	38.179042	52.736423	43.689155	46.005001	41.486878	35.15052	165.927526	85.044118	192.97436	93.125209	252.094083	94.231803
mRNA::NW_015449930.1:7698070-7700107	0	0	0	24.76047	72.169233	78.643525	0	90.637653	142.690109	25.043234	64.871887	24.207125	76.569142	0	94.89298	110.026709	0	0	0	103.057081	96.845104	101.206771	94.908812	52.460348	29.665076	112.203016	98.382764	0	0	44.036801
mRNA::NW_015449930.1:7698070-7700105	75.779376	101.882656	95.641259	0	0	0	96.115728	0	0	121.924179	58.792346	101.94721	51.268861	115.850793	0	0	112.321875	96.043299	84.42132	0	0	0	0	60.545051	64.893232	0	0	121.192578	124.906484	31.527203
mRNA::NW_015449930.1:7701391-7705206	80.440207	102.092532	79.489962	63.931514	80.045785	76.617301	87.621651	73.951606	113.34631	114.975545	119.905867	119.622295	125.543065	104.469702	105.758284	90.205279	99.848137	142.992864	56.808403	85.944543	86.440007	84.007086	84.552948	74.789864	77.830848	73.932898	106.499048	76.458064	105.489188	59.265645
mRNA::NW_015449930.1:7706306-7708483	108.222094	72.354284	84.020986	455.807134	74.010418	95.892809	80.363278	92.482789	91.535183	91.382352	146.448706	126.683461	138.569228	142.562379	76.727298	48.022972	45.2943	63.845715	111.968583	100.882002	103.360707	102.68417	92.841706	79.245518	74.368563	85.266107	100.241437	77.225433	39.796229	61.997664
[truncated: 12,930 more rows]
